# Supplementary material for: Dichlorido(4′-ferrocenyl-2,2′:6′,2′′-terpyridine-κ3 N,N′,N′′)zinc acetonitrile monosolvate
Source: Acta Crystallogr Sect E Struct Rep Online. 2011 Jul 2;67(Pt 8):m1017. doi: 10.1107/S1600536811024950 (PMC3212113; doi:10.1107/S1600536811024950)
Supplement: Supplementary file 1 [file e-67-m1017-sup1.cif]

##############################################################################
#                                                                            #
# This CIF contains the data in a paper accepted for publication in          #
# Acta Crystallographica Section E. It conforms to the requirements of       #
# Notes for Authors for Acta Crystallographica Section E, and has been       #
# peer reviewed under the auspices of the IUCr Commission on Journals.       #
#                                                                            #
# Full details of the Crystallographic Information File format               #
# are given in the paper "The Crystallographic Information File (CIF):       #
# a New Standard Archive File for Crystallography" by S. R. Hall, F. H.      #
# Allen and I. D. Brown [Acta Cryst. (1991), A47, 655-685].                  #
#                                                                            #
# The current version of the core CIF dictionary is obtainable from          #
# ftp://ftp.iucr.org/pub/cif_core.dic.                                       #
#                                                                            #
# Software is freely available for graphical display of the structure(s)     #
# in this CIF. For information consult the CIF software page                 #
# http://www.iucr.org/resources/cif/software.                                #
#                                                                            #
# This file may be used for bona fide research purposes within the           #
# scientific community so long as proper attribution is given to the journal # 
# article from which it was obtained.                                        #
#                                                                            #
##############################################################################
data_I
_audit_creation_method     SHELXL-97
_chemical_name_systematic
;
Dichlorido(4'-ferrocenyl-2,2':6',2''-terpyridine-
\k^3^<i>N</i>,<i>N</i>',<i>N</i>'')zinc
acetonitrile monosolvate
;
_chemical_name_common     ?
_chemical_formula_moiety     'C25 H19 Cl2 Fe N3 Zn, C2 H3 N'
_chemical_formula_sum     'C27 H22 Cl2 Fe N4 Zn'
_chemical_formula_iupac     '[Fe Zn (C5 H5) Cl2 (C20 H14 N3)], C2 H3 N'
_chemical_formula_weight     594.61
_chemical_melting_point     ?
_symmetry_cell_setting     monoclinic
_symmetry_space_group_name_H-M     'P 21/c'
_symmetry_space_group_name_Hall     '-P 2ybc'
loop_
    _symmetry_equiv_pos_as_xyz
    'x, y, z'
    '-x, y+1/2, -z+1/2'
    '-x, -y, -z'
    'x, -y-1/2, z-1/2'
_cell_length_a     13.799(2)
_cell_length_b     12.998(2)
_cell_length_c     14.594(2)
_cell_angle_alpha     90.00
_cell_angle_beta     104.514(4)
_cell_angle_gamma     90.00
_cell_volume     2534.0(6)
_cell_formula_units_Z     4
_cell_measurement_reflns_used     1833
_cell_measurement_theta_min     2.40
_cell_measurement_theta_max     21.25
_cell_measurement_temperature     295(2)
_exptl_crystal_description     prism
_exptl_crystal_colour     red
_exptl_crystal_size_max     0.18
_exptl_crystal_size_mid     0.14
_exptl_crystal_size_min     0.10
_exptl_crystal_density_diffrn     1.559
_exptl_crystal_density_meas     ?
_exptl_crystal_density_method     'not measured'
_exptl_crystal_F_000     1208
_exptl_absorpt_coefficient_mu     1.754
_exptl_absorpt_correction_type     multi-scan
_exptl_absorpt_process_details     '(SADABS; Sheldrick, 1996)'
_exptl_absorpt_correction_T_min     0.7431
_exptl_absorpt_correction_T_max     0.8442
_exptl_special_details
;
;
_diffrn_ambient_temperature     295(2)
_diffrn_radiation_type     MoK\a
_diffrn_radiation_wavelength     0.71073
_diffrn_radiation_source     'fine-focus sealed tube'
_diffrn_radiation_monochromator     graphite
_diffrn_measurement_device_type     'Bruker APEX area-detector'
_diffrn_measurement_method     '\f and \w'
_diffrn_detector_area_resol_mean     ?
_diffrn_reflns_number     12737
_diffrn_reflns_av_R_equivalents     0.0505
_diffrn_reflns_av_sigmaI/netI     0.0657
_diffrn_reflns_theta_min     2.13
_diffrn_reflns_theta_max     26.00
_diffrn_reflns_theta_full     26.00
_diffrn_measured_fraction_theta_max     0.993
_diffrn_measured_fraction_theta_full     0.993
_diffrn_reflns_limit_h_min     -17
_diffrn_reflns_limit_h_max     15
_diffrn_reflns_limit_k_min     -14
_diffrn_reflns_limit_k_max     16
_diffrn_reflns_limit_l_min     -13
_diffrn_reflns_limit_l_max     18
_diffrn_standards_number     0
_diffrn_standards_interval_count     0
_diffrn_standards_interval_time     0
_diffrn_standards_decay_%     0
_refine_special_details
;
Refinement of <i>F</i>^2^ against ALL reflections. The weighted <i>R</i>-factor
<i>wR</i> and goodness of fit <i>S</i> are based on <i>F</i>^2^, conventional
<i>R</i>-factors <i>R</i> are based on <i>F</i>, with <i>F</i> set to zero for
negative <i>F</i>^2^. The threshold expression of <i>F</i>^2^ >
\s(<i>F</i>^2^) is used only for calculating <i>R</i>-factors(gt) <i>etc</i>.
and is not relevant to the choice of reflections for refinement.
<i>R</i>-factors based on <i>F</i>^2^ are statistically about twice as large
as those based on <i>F</i>, and <i>R</i>- factors based on ALL data will be
even larger.
;
_reflns_number_total     4938
_reflns_number_gt     3301
_reflns_threshold_expression     I>2sigma(I)
_refine_ls_structure_factor_coef     Fsqd
_refine_ls_matrix_type     full
_refine_ls_R_factor_all     0.0842
_refine_ls_R_factor_gt     0.0501
_refine_ls_wR_factor_gt     0.1103
_refine_ls_wR_factor_ref     0.1307
_refine_ls_goodness_of_fit_ref     1.017
_refine_ls_restrained_S_all     1.017
_refine_ls_number_reflns     4938
_refine_ls_number_parameters     317
_refine_ls_number_restraints     0
_refine_ls_hydrogen_treatment     constr
_refine_ls_weighting_scheme     calc
_refine_ls_weighting_details
         'calc w=1/[\s^2^(Fo^2^)+(0.0571P)^2^+0.0000P] where P=(Fo^2^+2Fc^2^)/3'
_atom_sites_solution_hydrogens     geom
_atom_sites_solution_primary     direct
_atom_sites_solution_secondary     difmap
_refine_ls_shift/su_max     0.000
_refine_ls_shift/su_mean     0.000
_refine_diff_density_max     0.765
_refine_diff_density_min     -0.400
_refine_ls_extinction_method     none
_refine_ls_extinction_coef     ?
loop_
    _atom_type_symbol
    _atom_type_description
    _atom_type_scat_dispersion_real
    _atom_type_scat_dispersion_imag
    _atom_type_scat_source
    'C' 'C' 0.0033 0.0016
                         'International Tables Vol C Tables 4.2.6.8 and 6.1.1.4'
    'H' 'H' 0.0000 0.0000
                         'International Tables Vol C Tables 4.2.6.8 and 6.1.1.4'
    'N' 'N' 0.0061 0.0033
                         'International Tables Vol C Tables 4.2.6.8 and 6.1.1.4'
    'Cl' 'Cl' 0.1484 0.1585
                         'International Tables Vol C Tables 4.2.6.8 and 6.1.1.4'
    'Fe' 'Fe' 0.3463 0.8444
                         'International Tables Vol C Tables 4.2.6.8 and 6.1.1.4'
    'Zn' 'Zn' 0.2839 1.4301
                         'International Tables Vol C Tables 4.2.6.8 and 6.1.1.4'
_computing_data_collection     'SMART (Bruker, 2002)'
_computing_cell_refinement     'SAINT (Bruker, 2002)'
_computing_data_reduction     'SAINT (Bruker, 2002)'
_computing_structure_solution     'SHELXS97 (Sheldrick, 2008)'
_computing_structure_refinement     'SHELXL97 (Sheldrick, 2008)'
_computing_molecular_graphics     'SHELXTL (Sheldrick, 2008)'
_computing_publication_material     'SHELXTL (Sheldrick, 2008)'
loop_
    _atom_site_type_symbol
    _atom_site_label
    _atom_site_fract_x
    _atom_site_fract_y
    _atom_site_fract_z
    _atom_site_U_iso_or_equiv
    _atom_site_adp_type
    _atom_site_calc_flag
    _atom_site_refinement_flags
    _atom_site_occupancy
    _atom_site_symmetry_multiplicity
    _atom_site_disorder_assembly
    _atom_site_disorder_group
    Fe Fe2 0.15322(5) -0.18976(5) 0.06212(4) 0.0384(2) Uani d . 1 1 . .
    Zn Zn1 0.27254(4) 0.38084(4) 0.02199(4) 0.04109(18) Uani d . 1 1 . .
    Cl Cl3 0.15301(10) 0.44465(10) -0.10085(9) 0.0582(4) Uani d . 1 1 . .
    Cl Cl4 0.39084(10) 0.49174(10) 0.09763(10) 0.0595(4) Uani d . 1 1 . .
    N N1 0.1865(3) 0.3817(3) 0.1303(3) 0.0410(9) Uani d . 1 1 . .
    N N2 0.2663(3) 0.2268(3) 0.0618(3) 0.0353(9) Uani d . 1 1 . .
    N N3 0.3560(3) 0.2940(3) -0.0636(3) 0.0408(9) Uani d . 1 1 . .
    N N4 0.4086(5) 0.6416(5) 0.4004(5) 0.116(2) Uani d . 1 1 . .
    C C1 0.1444(4) 0.4648(4) 0.1587(4) 0.0522(13) Uani d . 1 1 . .
    H H1 0.1497 0.5276 0.1298 0.063 Uiso calc R 1 1 . .
    C C2 0.0938(4) 0.4612(4) 0.2286(4) 0.0572(14) Uani d . 1 1 . .
    H H2 0.0648 0.5200 0.2466 0.069 Uiso calc R 1 1 . .
    C C3 0.0872(4) 0.3681(4) 0.2710(4) 0.0558(14) Uani d . 1 1 . .
    H H3 0.0536 0.3637 0.3187 0.067 Uiso calc R 1 1 . .
    C C4 0.1298(4) 0.2809(4) 0.2437(3) 0.0476(12) Uani d . 1 1 . .
    H H4 0.1262 0.2179 0.2728 0.057 Uiso calc R 1 1 . .
    C C5 0.1783(3) 0.2902(3) 0.1714(3) 0.0356(10) Uani d . 1 1 . .
    C C6 0.2218(3) 0.2022(3) 0.1314(3) 0.0347(10) Uani d . 1 1 . .
    C C7 0.2165(3) 0.1017(3) 0.1600(3) 0.0366(10) Uani d . 1 1 . .
    H H7 0.1869 0.0863 0.2090 0.044 Uiso calc R 1 1 . .
    C C8 0.2560(3) 0.0232(3) 0.1149(3) 0.0370(10) Uani d . 1 1 . .
    C C9 0.3017(3) 0.0500(3) 0.0432(3) 0.0421(11) Uani d . 1 1 . .
    H H9 0.3296 -0.0004 0.0125 0.050 Uiso calc R 1 1 . .
    C C10 0.3053(3) 0.1532(3) 0.0181(3) 0.0361(10) Uani d . 1 1 . .
    C C11 0.3525(3) 0.1907(3) -0.0571(3) 0.0375(11) Uani d . 1 1 . .
    C C12 0.3885(4) 0.1273(4) -0.1163(3) 0.0476(12) Uani d . 1 1 . .
    H H12 0.3840 0.0562 -0.1116 0.057 Uiso calc R 1 1 . .
    C C13 0.4318(4) 0.1714(4) -0.1834(3) 0.0499(13) Uani d . 1 1 . .
    H H13 0.4564 0.1299 -0.2243 0.060 Uiso calc R 1 1 . .
    C C14 0.4378(4) 0.2756(4) -0.1888(3) 0.0507(13) Uani d . 1 1 . .
    H H14 0.4676 0.3066 -0.2323 0.061 Uiso calc R 1 1 . .
    C C15 0.3984(4) 0.3343(4) -0.1278(3) 0.0495(13) Uani d . 1 1 . .
    H H15 0.4016 0.4056 -0.1318 0.059 Uiso calc R 1 1 . .
    C C16 0.2486(3) -0.0851(3) 0.1418(3) 0.0370(11) Uani d . 1 1 . .
    C C17 0.1829(4) -0.1262(3) 0.1942(3) 0.0435(12) Uani d . 1 1 . .
    H H17 0.1358 -0.0868 0.2208 0.052 Uiso calc R 1 1 . .
    C C18 0.1969(4) -0.2339(4) 0.1999(3) 0.0539(14) Uani d . 1 1 . .
    H H18 0.1604 -0.2818 0.2310 0.065 Uiso calc R 1 1 . .
    C C19 0.2716(4) -0.2618(4) 0.1534(4) 0.0510(13) Uani d . 1 1 . .
    H H19 0.2959 -0.3315 0.1467 0.061 Uiso calc R 1 1 . .
    C C20 0.3029(4) -0.1705(3) 0.1163(3) 0.0462(12) Uani d . 1 1 . .
    H H20 0.3532 -0.1661 0.0795 0.055 Uiso calc R 1 1 . .
    C C21 0.0683(5) -0.1180(5) -0.0538(4) 0.0713(15) Uani d . 1 1 . .
    H H21 0.0689 -0.0439 -0.0664 0.086 Uiso calc R 1 1 . .
    C C22 0.0069(5) -0.1663(5) -0.0061(4) 0.0748(15) Uani d . 1 1 . .
    H H22 -0.0439 -0.1334 0.0203 0.090 Uiso calc R 1 1 . .
    C C23 0.0298(5) -0.2713(5) -0.0031(5) 0.0820(16) Uani d . 1 1 . .
    H H23 -0.0024 -0.3259 0.0250 0.098 Uiso calc R 1 1 . .
    C C24 0.1066(5) -0.2835(5) -0.0504(4) 0.0818(17) Uani d . 1 1 . .
    H H24 0.1378 -0.3487 -0.0610 0.098 Uiso calc R 1 1 . .
    C C25 0.1287(5) -0.1888(5) -0.0803(4) 0.0752(15) Uani d . 1 1 . .
    H H25 0.1790 -0.1744 -0.1156 0.090 Uiso calc R 1 1 . .
    C C26 0.4023(5) 0.7265(5) 0.4002(4) 0.0667(16) Uani d . 1 1 . .
    C C27 0.3915(5) 0.8365(5) 0.3999(5) 0.089(2) Uani d . 1 1 . .
    H H27A 0.3598 0.8594 0.3370 0.133 Uiso calc R 1 1 . .
    H H27B 0.4563 0.8678 0.4206 0.133 Uiso calc R 1 1 . .
    H H27C 0.3511 0.8556 0.4421 0.133 Uiso calc R 1 1 . .
loop_
    _atom_site_aniso_label
    _atom_site_aniso_U_11
    _atom_site_aniso_U_22
    _atom_site_aniso_U_33
    _atom_site_aniso_U_12
    _atom_site_aniso_U_13
    _atom_site_aniso_U_23
    Fe2 0.0469(4) 0.0330(4) 0.0339(4) -0.0007(3) 0.0076(3) -0.0003(3)
    Zn1 0.0501(4) 0.0310(3) 0.0439(3) -0.0017(2) 0.0149(3) 0.0001(2)
    Cl3 0.0724(9) 0.0544(8) 0.0457(8) 0.0163(7) 0.0108(6) 0.0017(6)
    Cl4 0.0604(9) 0.0472(7) 0.0716(9) -0.0133(6) 0.0179(7) -0.0126(7)
    N1 0.050(2) 0.029(2) 0.047(2) -0.0023(17) 0.0170(19) -0.0052(18)
    N2 0.035(2) 0.0300(19) 0.042(2) 0.0019(16) 0.0121(17) -0.0020(17)
    N3 0.046(2) 0.041(2) 0.039(2) -0.0018(18) 0.0165(18) 0.0009(18)
    N4 0.154(7) 0.072(4) 0.113(6) 0.000(4) 0.018(5) 0.012(4)
    C1 0.069(4) 0.033(3) 0.056(3) 0.004(2) 0.018(3) -0.004(2)
    C2 0.067(4) 0.050(3) 0.059(4) 0.012(3) 0.025(3) -0.010(3)
    C3 0.064(4) 0.061(3) 0.051(3) 0.010(3) 0.031(3) -0.003(3)
    C4 0.062(3) 0.042(3) 0.043(3) 0.001(2) 0.020(3) 0.002(2)
    C5 0.037(3) 0.035(2) 0.034(3) -0.0047(19) 0.008(2) -0.003(2)
    C6 0.034(3) 0.032(2) 0.038(3) -0.0028(19) 0.010(2) 0.000(2)
    C7 0.038(3) 0.037(3) 0.034(2) -0.001(2) 0.008(2) -0.002(2)
    C8 0.036(3) 0.036(2) 0.037(3) -0.006(2) 0.005(2) -0.001(2)
    C9 0.051(3) 0.034(2) 0.042(3) 0.004(2) 0.015(2) -0.003(2)
    C10 0.034(3) 0.036(2) 0.039(3) 0.000(2) 0.010(2) -0.001(2)
    C11 0.040(3) 0.035(3) 0.038(3) 0.001(2) 0.011(2) -0.002(2)
    C12 0.055(3) 0.046(3) 0.046(3) -0.001(2) 0.019(2) -0.007(2)
    C13 0.050(3) 0.057(3) 0.048(3) 0.007(2) 0.021(2) -0.006(3)
    C14 0.053(3) 0.067(4) 0.038(3) -0.005(3) 0.022(2) 0.004(3)
    C15 0.051(3) 0.048(3) 0.051(3) -0.002(2) 0.015(3) 0.003(3)
    C16 0.046(3) 0.027(2) 0.035(3) -0.0047(19) 0.006(2) -0.0026(19)
    C17 0.057(3) 0.040(3) 0.033(3) -0.008(2) 0.011(2) -0.002(2)
    C18 0.079(4) 0.038(3) 0.041(3) -0.011(3) 0.009(3) 0.007(2)
    C19 0.058(3) 0.030(3) 0.058(3) 0.005(2) 0.001(3) 0.001(2)
    C20 0.047(3) 0.035(3) 0.055(3) -0.001(2) 0.010(2) 0.002(2)
    C21 0.082(3) 0.071(3) 0.048(3) 0.004(3) -0.008(2) 0.006(3)
    C22 0.061(3) 0.097(3) 0.057(3) 0.008(3) -0.004(2) -0.008(3)
    C23 0.076(3) 0.086(3) 0.065(3) -0.030(3) -0.018(3) 0.007(3)
    C24 0.088(3) 0.073(3) 0.061(3) 0.017(3) -0.025(3) -0.033(3)
    C25 0.079(3) 0.094(3) 0.045(3) 0.003(3) 0.001(2) -0.012(3)
    C26 0.077(4) 0.073(4) 0.049(4) -0.007(3) 0.014(3) 0.005(3)
    C27 0.100(5) 0.073(5) 0.083(5) -0.015(4) 0.003(4) -0.007(4)
_geom_special_details
;
All e.s.d.'s (except the e.s.d. in the dihedral angle between two l.s. planes)
are estimated using the full covariance matrix. The cell e.s.d.'s are taken
into account individually in the estimation of e.s.d.'s in distances, angles
and torsion angles; correlations between e.s.d.'s in cell parameters are only
used when they are defined by crystal symmetry. An approximate (isotropic)
treatment of cell e.s.d.'s is used for estimating e.s.d.'s involving l.s.
planes.
;
loop_
    _geom_bond_atom_site_label_1
    _geom_bond_atom_site_label_2
    _geom_bond_site_symmetry_2
    _geom_bond_distance
    _geom_bond_publ_flag
    Fe2 C24 . 2.017(5) ?
    Fe2 C25 . 2.020(6) ?
    Fe2 C21 . 2.028(5) ?
    Fe2 C23 . 2.029(5) ?
    Fe2 C18 . 2.031(5) ?
    Fe2 C20 . 2.034(5) ?
    Fe2 C22 . 2.038(6) ?
    Fe2 C16 . 2.041(4) ?
    Fe2 C17 . 2.042(5) ?
    Fe2 C19 . 2.056(5) ?
    Zn1 N2 . 2.093(3) ?
    Zn1 N1 . 2.202(4) ?
    Zn1 N3 . 2.210(4) ?
    Zn1 Cl4 . 2.2490(13) ?
    Zn1 Cl3 . 2.2672(14) ?
    N1 C1 . 1.340(6) ?
    N1 C5 . 1.350(5) ?
    N2 C10 . 1.335(5) ?
    N2 C6 . 1.350(5) ?
    N3 C15 . 1.329(6) ?
    N3 C11 . 1.348(5) ?
    N4 C26 . 1.107(8) ?
    C1 C2 . 1.374(7) ?
    C1 H1 . 0.9300 ?
    C2 C3 . 1.372(7) ?
    C2 H2 . 0.9300 ?
    C3 C4 . 1.381(6) ?
    C3 H3 . 0.9300 ?
    C4 C5 . 1.389(6) ?
    C4 H4 . 0.9300 ?
    C5 C6 . 1.479(6) ?
    C6 C7 . 1.379(6) ?
    C7 C8 . 1.397(6) ?
    C7 H7 . 0.9300 ?
    C8 C9 . 1.396(6) ?
    C8 C16 . 1.471(6) ?
    C9 C10 . 1.394(6) ?
    C9 H9 . 0.9300 ?
    C10 C11 . 1.491(6) ?
    C11 C12 . 1.374(6) ?
    C12 C13 . 1.393(6) ?
    C12 H12 . 0.9300 ?
    C13 C14 . 1.361(7) ?
    C13 H13 . 0.9300 ?
    C14 C15 . 1.384(7) ?
    C14 H14 . 0.9300 ?
    C15 H15 . 0.9300 ?
    C16 C17 . 1.429(6) ?
    C16 C20 . 1.439(6) ?
    C17 C18 . 1.412(6) ?
    C17 H17 . 0.9800 ?
    C18 C19 . 1.416(7) ?
    C18 H18 . 0.9800 ?
    C19 C20 . 1.416(6) ?
    C19 H19 . 0.9800 ?
    C20 H20 . 0.9800 ?
    C21 C25 . 1.361(8) ?
    C21 C22 . 1.376(8) ?
    C21 H21 . 0.9800 ?
    C22 C23 . 1.399(8) ?
    C22 H22 . 0.9800 ?
    C23 C24 . 1.412(9) ?
    C23 H23 . 0.9800 ?
    C24 C25 . 1.366(8) ?
    C24 H24 . 0.9800 ?
    C25 H25 . 0.9800 ?
    C26 C27 . 1.437(8) ?
    C27 H27A . 0.9600 ?
    C27 H27B . 0.9600 ?
    C27 H27C . 0.9600 ?
loop_
    _geom_angle_atom_site_label_1
    _geom_angle_atom_site_label_2
    _geom_angle_atom_site_label_3
    _geom_angle_site_symmetry_1
    _geom_angle_site_symmetry_3
    _geom_angle
    _geom_angle_publ_flag
    C24 Fe2 C25 . . 39.5(2) ?
    C24 Fe2 C21 . . 66.3(2) ?
    C25 Fe2 C21 . . 39.3(2) ?
    C24 Fe2 C23 . . 40.9(3) ?
    C25 Fe2 C23 . . 67.5(3) ?
    C21 Fe2 C23 . . 66.9(3) ?
    C24 Fe2 C18 . . 126.2(2) ?
    C25 Fe2 C18 . . 162.1(2) ?
    C21 Fe2 C18 . . 157.2(3) ?
    C23 Fe2 C18 . . 108.8(2) ?
    C24 Fe2 C20 . . 118.5(2) ?
    C25 Fe2 C20 . . 106.9(2) ?
    C21 Fe2 C20 . . 125.9(2) ?
    C23 Fe2 C20 . . 153.9(2) ?
    C18 Fe2 C20 . . 68.3(2) ?
    C24 Fe2 C22 . . 67.5(3) ?
    C25 Fe2 C22 . . 66.8(3) ?
    C21 Fe2 C22 . . 39.6(2) ?
    C23 Fe2 C22 . . 40.2(2) ?
    C18 Fe2 C22 . . 122.5(3) ?
    C20 Fe2 C22 . . 163.1(2) ?
    C24 Fe2 C16 . . 153.5(3) ?
    C25 Fe2 C16 . . 120.0(2) ?
    C21 Fe2 C16 . . 108.9(2) ?
    C23 Fe2 C16 . . 163.9(3) ?
    C18 Fe2 C16 . . 68.64(18) ?
    C20 Fe2 C16 . . 41.35(17) ?
    C22 Fe2 C16 . . 126.7(2) ?
    C24 Fe2 C17 . . 163.9(3) ?
    C25 Fe2 C17 . . 155.6(2) ?
    C21 Fe2 C17 . . 122.6(2) ?
    C23 Fe2 C17 . . 126.9(3) ?
    C18 Fe2 C17 . . 40.57(18) ?
    C20 Fe2 C17 . . 68.8(2) ?
    C22 Fe2 C17 . . 109.9(2) ?
    C16 Fe2 C17 . . 40.96(17) ?
    C24 Fe2 C19 . . 107.0(2) ?
    C25 Fe2 C19 . . 124.8(2) ?
    C21 Fe2 C19 . . 161.6(3) ?
    C23 Fe2 C19 . . 120.2(2) ?
    C18 Fe2 C19 . . 40.5(2) ?
    C20 Fe2 C19 . . 40.51(18) ?
    C22 Fe2 C19 . . 156.0(2) ?
    C16 Fe2 C19 . . 68.93(18) ?
    C17 Fe2 C19 . . 68.5(2) ?
    N2 Zn1 N1 . . 74.85(13) ?
    N2 Zn1 N3 . . 74.46(14) ?
    N1 Zn1 N3 . . 149.31(13) ?
    N2 Zn1 Cl4 . . 123.51(10) ?
    N1 Zn1 Cl4 . . 95.74(10) ?
    N3 Zn1 Cl4 . . 100.82(10) ?
    N2 Zn1 Cl3 . . 119.82(10) ?
    N1 Zn1 Cl3 . . 98.58(11) ?
    N3 Zn1 Cl3 . . 96.82(10) ?
    Cl4 Zn1 Cl3 . . 116.64(5) ?
    C1 N1 C5 . . 118.8(4) ?
    C1 N1 Zn1 . . 125.4(3) ?
    C5 N1 Zn1 . . 115.7(3) ?
    C10 N2 C6 . . 120.2(4) ?
    C10 N2 Zn1 . . 120.2(3) ?
    C6 N2 Zn1 . . 119.6(3) ?
    C15 N3 C11 . . 118.2(4) ?
    C15 N3 Zn1 . . 125.5(3) ?
    C11 N3 Zn1 . . 115.8(3) ?
    N1 C1 C2 . . 122.8(5) ?
    N1 C1 H1 . . 118.6 ?
    C2 C1 H1 . . 118.6 ?
    C3 C2 C1 . . 117.9(5) ?
    C3 C2 H2 . . 121.0 ?
    C1 C2 H2 . . 121.0 ?
    C2 C3 C4 . . 120.8(5) ?
    C2 C3 H3 . . 119.6 ?
    C4 C3 H3 . . 119.6 ?
    C3 C4 C5 . . 118.0(5) ?
    C3 C4 H4 . . 121.0 ?
    C5 C4 H4 . . 121.0 ?
    N1 C5 C4 . . 121.6(4) ?
    N1 C5 C6 . . 114.8(4) ?
    C4 C5 C6 . . 123.6(4) ?
    N2 C6 C7 . . 121.4(4) ?
    N2 C6 C5 . . 114.8(4) ?
    C7 C6 C5 . . 123.8(4) ?
    C6 C7 C8 . . 119.5(4) ?
    C6 C7 H7 . . 120.2 ?
    C8 C7 H7 . . 120.2 ?
    C9 C8 C7 . . 118.2(4) ?
    C9 C8 C16 . . 120.9(4) ?
    C7 C8 C16 . . 120.8(4) ?
    C10 C9 C8 . . 119.3(4) ?
    C10 C9 H9 . . 120.3 ?
    C8 C9 H9 . . 120.3 ?
    N2 C10 C9 . . 121.3(4) ?
    N2 C10 C11 . . 114.8(4) ?
    C9 C10 C11 . . 123.9(4) ?
    N3 C11 C12 . . 121.9(4) ?
    N3 C11 C10 . . 114.1(4) ?
    C12 C11 C10 . . 124.0(4) ?
    C11 C12 C13 . . 118.8(5) ?
    C11 C12 H12 . . 120.6 ?
    C13 C12 H12 . . 120.6 ?
    C14 C13 C12 . . 119.6(5) ?
    C14 C13 H13 . . 120.2 ?
    C12 C13 H13 . . 120.2 ?
    C13 C14 C15 . . 118.1(5) ?
    C13 C14 H14 . . 120.9 ?
    C15 C14 H14 . . 120.9 ?
    N3 C15 C14 . . 123.3(5) ?
    N3 C15 H15 . . 118.3 ?
    C14 C15 H15 . . 118.3 ?
    C17 C16 C20 . . 106.9(4) ?
    C17 C16 C8 . . 126.6(4) ?
    C20 C16 C8 . . 126.4(4) ?
    C17 C16 Fe2 . . 69.6(2) ?
    C20 C16 Fe2 . . 69.0(2) ?
    C8 C16 Fe2 . . 124.3(3) ?
    C18 C17 C16 . . 107.8(4) ?
    C18 C17 Fe2 . . 69.3(3) ?
    C16 C17 Fe2 . . 69.5(3) ?
    C18 C17 H17 . . 126.1 ?
    C16 C17 H17 . . 126.1 ?
    Fe2 C17 H17 . . 126.1 ?
    C17 C18 C19 . . 109.3(4) ?
    C17 C18 Fe2 . . 70.1(3) ?
    C19 C18 Fe2 . . 70.7(3) ?
    C17 C18 H18 . . 125.3 ?
    C19 C18 H18 . . 125.3 ?
    Fe2 C18 H18 . . 125.3 ?
    C18 C19 C20 . . 107.3(4) ?
    C18 C19 Fe2 . . 68.8(3) ?
    C20 C19 Fe2 . . 68.9(3) ?
    C18 C19 H19 . . 126.4 ?
    C20 C19 H19 . . 126.4 ?
    Fe2 C19 H19 . . 126.4 ?
    C19 C20 C16 . . 108.6(4) ?
    C19 C20 Fe2 . . 70.6(3) ?
    C16 C20 Fe2 . . 69.6(3) ?
    C19 C20 H20 . . 125.7 ?
    C16 C20 H20 . . 125.7 ?
    Fe2 C20 H20 . . 125.7 ?
    C25 C21 C22 . . 109.4(6) ?
    C25 C21 Fe2 . . 70.0(4) ?
    C22 C21 Fe2 . . 70.6(3) ?
    C25 C21 H21 . . 125.3 ?
    C22 C21 H21 . . 125.3 ?
    Fe2 C21 H21 . . 125.3 ?
    C21 C22 C23 . . 107.4(6) ?
    C21 C22 Fe2 . . 69.8(3) ?
    C23 C22 Fe2 . . 69.6(3) ?
    C21 C22 H22 . . 126.3 ?
    C23 C22 H22 . . 126.3 ?
    Fe2 C22 H22 . . 126.3 ?
    C22 C23 C24 . . 106.5(6) ?
    C22 C23 Fe2 . . 70.2(3) ?
    C24 C23 Fe2 . . 69.1(3) ?
    C22 C23 H23 . . 126.7 ?
    C24 C23 H23 . . 126.7 ?
    Fe2 C23 H23 . . 126.7 ?
    C25 C24 C23 . . 108.1(6) ?
    C25 C24 Fe2 . . 70.4(3) ?
    C23 C24 Fe2 . . 70.1(3) ?
    C25 C24 H24 . . 126.0 ?
    C23 C24 H24 . . 126.0 ?
    Fe2 C24 H24 . . 126.0 ?
    C21 C25 C24 . . 108.5(6) ?
    C21 C25 Fe2 . . 70.7(4) ?
    C24 C25 Fe2 . . 70.1(4) ?
    C21 C25 H25 . . 125.7 ?
    C24 C25 H25 . . 125.7 ?
    Fe2 C25 H25 . . 125.7 ?
    N4 C26 C27 . . 178.5(8) ?
    C26 C27 H27A . . 109.5 ?
    C26 C27 H27B . . 109.5 ?
    H27A C27 H27B . . 109.5 ?
    C26 C27 H27C . . 109.5 ?
    H27A C27 H27C . . 109.5 ?
    H27B C27 H27C . . 109.5 ?
loop_
    _geom_torsion_atom_site_label_1
    _geom_torsion_atom_site_label_2
    _geom_torsion_atom_site_label_3
    _geom_torsion_atom_site_label_4
    _geom_torsion_site_symmetry_1
    _geom_torsion_site_symmetry_2
    _geom_torsion_site_symmetry_3
    _geom_torsion_site_symmetry_4
    _geom_torsion
    _geom_torsion_publ_flag
    N2 Zn1 N1 C1 . . . . -177.1(4) ?
    N3 Zn1 N1 C1 . . . . -177.7(3) ?
    Cl4 Zn1 N1 C1 . . . . 59.7(4) ?
    Cl3 Zn1 N1 C1 . . . . -58.4(4) ?
    N2 Zn1 N1 C5 . . . . 4.2(3) ?
    N3 Zn1 N1 C5 . . . . 3.6(5) ?
    Cl4 Zn1 N1 C5 . . . . -119.0(3) ?
    Cl3 Zn1 N1 C5 . . . . 122.9(3) ?
    N1 Zn1 N2 C10 . . . . 176.3(3) ?
    N3 Zn1 N2 C10 . . . . -4.1(3) ?
    Cl4 Zn1 N2 C10 . . . . -96.9(3) ?
    Cl3 Zn1 N2 C10 . . . . 85.0(3) ?
    N1 Zn1 N2 C6 . . . . -3.1(3) ?
    N3 Zn1 N2 C6 . . . . 176.6(3) ?
    Cl4 Zn1 N2 C6 . . . . 83.8(3) ?
    Cl3 Zn1 N2 C6 . . . . -94.4(3) ?
    N2 Zn1 N3 C15 . . . . 178.7(4) ?
    N1 Zn1 N3 C15 . . . . 179.3(3) ?
    Cl4 Zn1 N3 C15 . . . . -59.3(4) ?
    Cl3 Zn1 N3 C15 . . . . 59.6(4) ?
    N2 Zn1 N3 C11 . . . . 7.0(3) ?
    N1 Zn1 N3 C11 . . . . 7.6(5) ?
    Cl4 Zn1 N3 C11 . . . . 129.0(3) ?
    Cl3 Zn1 N3 C11 . . . . -112.1(3) ?
    C5 N1 C1 C2 . . . . 0.5(7) ?
    Zn1 N1 C1 C2 . . . . -178.2(4) ?
    N1 C1 C2 C3 . . . . 0.5(8) ?
    C1 C2 C3 C4 . . . . -0.3(8) ?
    C2 C3 C4 C5 . . . . -0.8(8) ?
    C1 N1 C5 C4 . . . . -1.7(7) ?
    Zn1 N1 C5 C4 . . . . 177.1(3) ?
    C1 N1 C5 C6 . . . . 176.5(4) ?
    Zn1 N1 C5 C6 . . . . -4.7(5) ?
    C3 C4 C5 N1 . . . . 1.8(7) ?
    C3 C4 C5 C6 . . . . -176.2(4) ?
    C10 N2 C6 C7 . . . . 1.0(6) ?
    Zn1 N2 C6 C7 . . . . -179.7(3) ?
    C10 N2 C6 C5 . . . . -177.7(4) ?
    Zn1 N2 C6 C5 . . . . 1.6(5) ?
    N1 C5 C6 N2 . . . . 2.2(6) ?
    C4 C5 C6 N2 . . . . -179.7(4) ?
    N1 C5 C6 C7 . . . . -176.5(4) ?
    C4 C5 C6 C7 . . . . 1.7(7) ?
    N2 C6 C7 C8 . . . . -1.5(7) ?
    C5 C6 C7 C8 . . . . 177.1(4) ?
    C6 C7 C8 C9 . . . . 1.4(6) ?
    C6 C7 C8 C16 . . . . -178.0(4) ?
    C7 C8 C9 C10 . . . . -0.9(6) ?
    C16 C8 C9 C10 . . . . 178.5(4) ?
    C6 N2 C10 C9 . . . . -0.5(6) ?
    Zn1 N2 C10 C9 . . . . -179.8(3) ?
    C6 N2 C10 C11 . . . . -179.8(4) ?
    Zn1 N2 C10 C11 . . . . 0.8(5) ?
    C8 C9 C10 N2 . . . . 0.5(7) ?
    C8 C9 C10 C11 . . . . 179.8(4) ?
    C15 N3 C11 C12 . . . . -1.9(7) ?
    Zn1 N3 C11 C12 . . . . 170.4(3) ?
    C15 N3 C11 C10 . . . . 178.9(4) ?
    Zn1 N3 C11 C10 . . . . -8.7(5) ?
    N2 C10 C11 N3 . . . . 5.4(6) ?
    C9 C10 C11 N3 . . . . -173.9(4) ?
    N2 C10 C11 C12 . . . . -173.7(4) ?
    C9 C10 C11 C12 . . . . 7.0(7) ?
    N3 C11 C12 C13 . . . . 1.5(7) ?
    C10 C11 C12 C13 . . . . -179.5(4) ?
    C11 C12 C13 C14 . . . . 0.2(7) ?
    C12 C13 C14 C15 . . . . -1.3(7) ?
    C11 N3 C15 C14 . . . . 0.8(7) ?
    Zn1 N3 C15 C14 . . . . -170.7(4) ?
    C13 C14 C15 N3 . . . . 0.8(8) ?
    C9 C8 C16 C17 . . . . -162.3(4) ?
    C7 C8 C16 C17 . . . . 17.1(7) ?
    C9 C8 C16 C20 . . . . 14.5(7) ?
    C7 C8 C16 C20 . . . . -166.1(4) ?
    C9 C8 C16 Fe2 . . . . -73.5(5) ?
    C7 C8 C16 Fe2 . . . . 105.9(5) ?
    C24 Fe2 C16 C17 . . . . -167.0(5) ?
    C25 Fe2 C16 C17 . . . . 160.0(3) ?
    C21 Fe2 C16 C17 . . . . 118.3(3) ?
    C23 Fe2 C16 C17 . . . . 46.4(9) ?
    C18 Fe2 C16 C17 . . . . -37.5(3) ?
    C20 Fe2 C16 C17 . . . . -118.4(4) ?
    C22 Fe2 C16 C17 . . . . 77.9(4) ?
    C19 Fe2 C16 C17 . . . . -81.1(3) ?
    C24 Fe2 C16 C20 . . . . -48.6(6) ?
    C25 Fe2 C16 C20 . . . . -81.6(3) ?
    C21 Fe2 C16 C20 . . . . -123.3(3) ?
    C23 Fe2 C16 C20 . . . . 164.8(7) ?
    C18 Fe2 C16 C20 . . . . 80.9(3) ?
    C22 Fe2 C16 C20 . . . . -163.7(3) ?
    C17 Fe2 C16 C20 . . . . 118.4(4) ?
    C19 Fe2 C16 C20 . . . . 37.3(3) ?
    C24 Fe2 C16 C8 . . . . 71.9(6) ?
    C25 Fe2 C16 C8 . . . . 38.9(5) ?
    C21 Fe2 C16 C8 . . . . -2.7(5) ?
    C23 Fe2 C16 C8 . . . . -74.7(9) ?
    C18 Fe2 C16 C8 . . . . -158.5(4) ?
    C20 Fe2 C16 C8 . . . . 120.6(5) ?
    C22 Fe2 C16 C8 . . . . -43.2(5) ?
    C17 Fe2 C16 C8 . . . . -121.1(5) ?
    C19 Fe2 C16 C8 . . . . 157.9(4) ?
    C20 C16 C17 C18 . . . . -0.3(5) ?
    C8 C16 C17 C18 . . . . 177.1(4) ?
    Fe2 C16 C17 C18 . . . . 58.9(3) ?
    C20 C16 C17 Fe2 . . . . -59.2(3) ?
    C8 C16 C17 Fe2 . . . . 118.2(4) ?
    C24 Fe2 C17 C18 . . . . 39.4(9) ?
    C25 Fe2 C17 C18 . . . . -165.3(5) ?
    C21 Fe2 C17 C18 . . . . 159.3(3) ?
    C23 Fe2 C17 C18 . . . . 75.1(4) ?
    C20 Fe2 C17 C18 . . . . -80.9(3) ?
    C22 Fe2 C17 C18 . . . . 117.1(3) ?
    C16 Fe2 C17 C18 . . . . -119.4(4) ?
    C19 Fe2 C17 C18 . . . . -37.2(3) ?
    C24 Fe2 C17 C16 . . . . 158.8(8) ?
    C25 Fe2 C17 C16 . . . . -45.9(7) ?
    C21 Fe2 C17 C16 . . . . -81.3(4) ?
    C23 Fe2 C17 C16 . . . . -165.4(3) ?
    C18 Fe2 C17 C16 . . . . 119.4(4) ?
    C20 Fe2 C17 C16 . . . . 38.6(3) ?
    C22 Fe2 C17 C16 . . . . -123.4(3) ?
    C19 Fe2 C17 C16 . . . . 82.2(3) ?
    C16 C17 C18 C19 . . . . 1.1(5) ?
    Fe2 C17 C18 C19 . . . . 60.0(3) ?
    C16 C17 C18 Fe2 . . . . -59.0(3) ?
    C24 Fe2 C18 C17 . . . . -167.4(3) ?
    C25 Fe2 C18 C17 . . . . 160.1(7) ?
    C21 Fe2 C18 C17 . . . . -50.3(7) ?
    C23 Fe2 C18 C17 . . . . -125.2(3) ?
    C20 Fe2 C18 C17 . . . . 82.4(3) ?
    C22 Fe2 C18 C17 . . . . -82.9(4) ?
    C16 Fe2 C18 C17 . . . . 37.8(3) ?
    C19 Fe2 C18 C17 . . . . 120.0(4) ?
    C24 Fe2 C18 C19 . . . . 72.6(4) ?
    C25 Fe2 C18 C19 . . . . 40.1(9) ?
    C21 Fe2 C18 C19 . . . . -170.2(5) ?
    C23 Fe2 C18 C19 . . . . 114.8(3) ?
    C20 Fe2 C18 C19 . . . . -37.5(3) ?
    C22 Fe2 C18 C19 . . . . 157.1(3) ?
    C16 Fe2 C18 C19 . . . . -82.1(3) ?
    C17 Fe2 C18 C19 . . . . -120.0(4) ?
    C17 C18 C19 C20 . . . . -1.4(6) ?
    Fe2 C18 C19 C20 . . . . 58.3(3) ?
    C17 C18 C19 Fe2 . . . . -59.7(3) ?
    C24 Fe2 C19 C18 . . . . -126.3(4) ?
    C25 Fe2 C19 C18 . . . . -166.0(3) ?
    C21 Fe2 C19 C18 . . . . 167.9(6) ?
    C23 Fe2 C19 C18 . . . . -83.8(4) ?
    C20 Fe2 C19 C18 . . . . 119.4(4) ?
    C22 Fe2 C19 C18 . . . . -53.6(7) ?
    C16 Fe2 C19 C18 . . . . 81.4(3) ?
    C17 Fe2 C19 C18 . . . . 37.3(3) ?
    C24 Fe2 C19 C20 . . . . 114.2(4) ?
    C25 Fe2 C19 C20 . . . . 74.5(4) ?
    C21 Fe2 C19 C20 . . . . 48.5(8) ?
    C23 Fe2 C19 C20 . . . . 156.7(4) ?
    C18 Fe2 C19 C20 . . . . -119.4(4) ?
    C22 Fe2 C19 C20 . . . . -173.1(5) ?
    C16 Fe2 C19 C20 . . . . -38.1(3) ?
    C17 Fe2 C19 C20 . . . . -82.2(3) ?
    C18 C19 C20 C16 . . . . 1.2(6) ?
    Fe2 C19 C20 C16 . . . . 59.4(3) ?
    C18 C19 C20 Fe2 . . . . -58.3(3) ?
    C17 C16 C20 C19 . . . . -0.6(5) ?
    C8 C16 C20 C19 . . . . -177.9(4) ?
    Fe2 C16 C20 C19 . . . . -60.1(3) ?
    C17 C16 C20 Fe2 . . . . 59.5(3) ?
    C8 C16 C20 Fe2 . . . . -117.9(4) ?
    C24 Fe2 C20 C19 . . . . -82.9(4) ?
    C25 Fe2 C20 C19 . . . . -124.2(3) ?
    C21 Fe2 C20 C19 . . . . -163.1(3) ?
    C23 Fe2 C20 C19 . . . . -51.0(7) ?
    C18 Fe2 C20 C19 . . . . 37.5(3) ?
    C22 Fe2 C20 C19 . . . . 170.3(7) ?
    C16 Fe2 C20 C19 . . . . 119.5(4) ?
    C17 Fe2 C20 C19 . . . . 81.3(3) ?
    C24 Fe2 C20 C16 . . . . 157.6(3) ?
    C25 Fe2 C20 C16 . . . . 116.4(3) ?
    C21 Fe2 C20 C16 . . . . 77.5(4) ?
    C23 Fe2 C20 C16 . . . . -170.4(5) ?
    C18 Fe2 C20 C16 . . . . -81.9(3) ?
    C22 Fe2 C20 C16 . . . . 50.8(9) ?
    C17 Fe2 C20 C16 . . . . -38.2(3) ?
    C19 Fe2 C20 C16 . . . . -119.5(4) ?
    C24 Fe2 C21 C25 . . . . -37.4(4) ?
    C23 Fe2 C21 C25 . . . . -82.1(4) ?
    C18 Fe2 C21 C25 . . . . -165.8(5) ?
    C20 Fe2 C21 C25 . . . . 71.6(5) ?
    C22 Fe2 C21 C25 . . . . -120.2(6) ?
    C16 Fe2 C21 C25 . . . . 114.6(4) ?
    C17 Fe2 C21 C25 . . . . 157.8(4) ?
    C19 Fe2 C21 C25 . . . . 34.7(9) ?
    C24 Fe2 C21 C22 . . . . 82.8(4) ?
    C25 Fe2 C21 C22 . . . . 120.2(6) ?
    C23 Fe2 C21 C22 . . . . 38.1(4) ?
    C18 Fe2 C21 C22 . . . . -45.6(7) ?
    C20 Fe2 C21 C22 . . . . -168.2(3) ?
    C16 Fe2 C21 C22 . . . . -125.2(4) ?
    C17 Fe2 C21 C22 . . . . -82.0(4) ?
    C19 Fe2 C21 C22 . . . . 154.9(6) ?
    C25 C21 C22 C23 . . . . -0.2(7) ?
    Fe2 C21 C22 C23 . . . . -59.6(4) ?
    C25 C21 C22 Fe2 . . . . 59.5(4) ?
    C24 Fe2 C22 C21 . . . . -79.6(4) ?
    C25 Fe2 C22 C21 . . . . -36.5(4) ?
    C23 Fe2 C22 C21 . . . . -118.5(6) ?
    C18 Fe2 C22 C21 . . . . 160.8(3) ?
    C20 Fe2 C22 C21 . . . . 34.8(10) ?
    C16 Fe2 C22 C21 . . . . 74.5(4) ?
    C17 Fe2 C22 C21 . . . . 117.5(4) ?
    C19 Fe2 C22 C21 . . . . -160.8(5) ?
    C24 Fe2 C22 C23 . . . . 38.9(4) ?
    C25 Fe2 C22 C23 . . . . 82.0(4) ?
    C21 Fe2 C22 C23 . . . . 118.5(6) ?
    C18 Fe2 C22 C23 . . . . -80.7(5) ?
    C20 Fe2 C22 C23 . . . . 153.3(7) ?
    C16 Fe2 C22 C23 . . . . -167.0(4) ?
    C17 Fe2 C22 C23 . . . . -124.0(4) ?
    C19 Fe2 C22 C23 . . . . -42.3(8) ?
    C21 C22 C23 C24 . . . . 0.0(6) ?
    Fe2 C22 C23 C24 . . . . -59.8(4) ?
    C21 C22 C23 Fe2 . . . . 59.8(4) ?
    C24 Fe2 C23 C22 . . . . -117.5(6) ?
    C25 Fe2 C23 C22 . . . . -80.2(4) ?
    C21 Fe2 C23 C22 . . . . -37.5(4) ?
    C18 Fe2 C23 C22 . . . . 118.5(4) ?
    C20 Fe2 C23 C22 . . . . -162.8(5) ?
    C16 Fe2 C23 C22 . . . . 40.5(10) ?
    C17 Fe2 C23 C22 . . . . 76.9(5) ?
    C19 Fe2 C23 C22 . . . . 161.5(4) ?
    C25 Fe2 C23 C24 . . . . 37.2(4) ?
    C21 Fe2 C23 C24 . . . . 80.0(4) ?
    C18 Fe2 C23 C24 . . . . -124.1(4) ?
    C20 Fe2 C23 C24 . . . . -45.3(7) ?
    C22 Fe2 C23 C24 . . . . 117.5(6) ?
    C16 Fe2 C23 C24 . . . . 158.0(7) ?
    C17 Fe2 C23 C24 . . . . -165.7(4) ?
    C19 Fe2 C23 C24 . . . . -81.0(4) ?
    C22 C23 C24 C25 . . . . 0.2(7) ?
    Fe2 C23 C24 C25 . . . . -60.4(4) ?
    C22 C23 C24 Fe2 . . . . 60.6(4) ?
    C21 Fe2 C24 C25 . . . . 37.2(4) ?
    C23 Fe2 C24 C25 . . . . 118.7(6) ?
    C18 Fe2 C24 C25 . . . . -165.0(4) ?
    C20 Fe2 C24 C25 . . . . -82.1(4) ?
    C22 Fe2 C24 C25 . . . . 80.3(4) ?
    C16 Fe2 C24 C25 . . . . -47.8(7) ?
    C17 Fe2 C24 C25 . . . . 164.3(7) ?
    C19 Fe2 C24 C25 . . . . -124.5(4) ?
    C25 Fe2 C24 C23 . . . . -118.7(6) ?
    C21 Fe2 C24 C23 . . . . -81.5(4) ?
    C18 Fe2 C24 C23 . . . . 76.4(5) ?
    C20 Fe2 C24 C23 . . . . 159.2(4) ?
    C22 Fe2 C24 C23 . . . . -38.3(4) ?
    C16 Fe2 C24 C23 . . . . -166.5(4) ?
    C17 Fe2 C24 C23 . . . . 45.6(10) ?
    C19 Fe2 C24 C23 . . . . 116.8(4) ?
    C22 C21 C25 C24 . . . . 0.3(7) ?
    Fe2 C21 C25 C24 . . . . 60.1(4) ?
    C22 C21 C25 Fe2 . . . . -59.8(4) ?
    C23 C24 C25 C21 . . . . -0.3(7) ?
    Fe2 C24 C25 C21 . . . . -60.5(4) ?
    C23 C24 C25 Fe2 . . . . 60.2(4) ?
    C24 Fe2 C25 C21 . . . . 119.0(6) ?
    C23 Fe2 C25 C21 . . . . 80.6(4) ?
    C18 Fe2 C25 C21 . . . . 162.0(7) ?
    C20 Fe2 C25 C21 . . . . -126.5(4) ?
    C22 Fe2 C25 C21 . . . . 36.8(4) ?
    C16 Fe2 C25 C21 . . . . -83.4(4) ?
    C17 Fe2 C25 C21 . . . . -50.5(7) ?
    C19 Fe2 C25 C21 . . . . -167.4(4) ?
    C21 Fe2 C25 C24 . . . . -119.0(6) ?
    C23 Fe2 C25 C24 . . . . -38.4(4) ?
    C18 Fe2 C25 C24 . . . . 43.0(10) ?
    C20 Fe2 C25 C24 . . . . 114.5(4) ?
    C22 Fe2 C25 C24 . . . . -82.2(4) ?
    C16 Fe2 C25 C24 . . . . 157.6(4) ?
    C17 Fe2 C25 C24 . . . . -169.5(5) ?
    C19 Fe2 C25 C24 . . . . 73.6(5) ?
data_global
_journal_date_recd_electronic     2011-06-21
_journal_date_accepted     2011-06-25
_journal_name_full     'Acta Crystallographica, Section E'
_journal_year     2011
_journal_volume     67
_journal_issue      8
_journal_page_first     m1017
_journal_page_last     m1017
_journal_paper_category     QM
_journal_coeditor_code     JH2301
_publ_contact_author_name     'Tang, Si-Ping'
_publ_contact_author_address
;
Key Laboratory of Functional Organometallic Materials
Department of Chemistry and Material Science
Hengyang Normal University
Hengyang
Hunan 421008
China
;
_publ_contact_author_email     sptang88@163.com
_publ_contact_author_phone     ?
_publ_section_title
;\
Dichlorido(4'-ferrocenyl-2,2':6',2''-terpyridine-\k^3^<i>N</i>,<i>N</i>',\
<i>N</i>'')zinc acetonitrile monosolvate
;
loop_
    _publ_author_name
    _publ_author_address
    'Tang, Si-Ping'
;
Key Laboratory of Functional Organometallic Materials
Department of Chemistry and Material Science
Hengyang Normal University
Hengyang
Hunan 421008
People's Republic of China
;
    'Feng, Yong-Lan'
;
Key Laboratory of Functional Organometallic Materials
Department of Chemistry and Material Science
Hengyang Normal University
Hengyang
Hunan 421008
People's Republic of China
;
    'Kuang, Dai-Zhi'
;
Key Laboratory of Functional Organometallic Materials
Department of Chemistry and Material Science
Hengyang Normal University
Hengyang
Hunan 421008
People's Republic of China
;
