# Supplementary material for: Dichlorido(4′-ferrocenyl-2,2′:6′,2′′-terpyridine-κ3 N,N′,N′′)zinc acetonitrile monosolvate
Source: Acta Crystallogr Sect E Struct Rep Online. 2011 Jul 2;67(Pt 8):m1017. doi: 10.1107/S1600536811024950 (PMC3212113; doi:10.1107/S1600536811024950)
Supplement: Supplementary file 2 [file e-67-m1017-Isup2.hkl]

# 
# h,k,l, Fc-squared, Fo-squared, sigma(Fo-squared) and status flag 
# 
data_I
_shelx_title ' ZNM in P2(1)/c' 
_shelx_refln_list_code          4 
_shelx_F_calc_maximum      374.51 
_exptl_crystal_F_000      1208.00 
_reflns_d_resolution_high  0.8107 
 
loop_ 
 _symmetry_equiv_pos_as_xyz 
 'x, y, z' 
 '-x, y+1/2, -z+1/2' 
 '-x, -y, -z' 
 'x, -y-1/2, z-1/2' 
 
_cell_length_a    13.7990 
_cell_length_b    12.9977 
_cell_length_c    14.5938 
_cell_angle_alpha  90.000 
_cell_angle_beta  104.514 
_cell_angle_gamma  90.000 
 
_shelx_F_squared_multiplier     1.000 
 
loop_ 
 _refln_index_h 
 _refln_index_k 
 _refln_index_l 
 _refln_F_squared_calc 
 _refln_F_squared_meas 
 _refln_F_squared_sigma 
 _refln_observed_status 
   2   0   0    70712.82    73189.65   1689.67 o 
   3   0   0     3915.18     3958.22    108.09 o 
   4   0   0    17471.26    18418.00    360.80 o 
   5   0   0     2093.66     2399.55     96.53 o 
   6   0   0      533.36      568.93     58.14 o 
   7   0   0    23749.55    26141.95    668.02 o 
   8   0   0     3026.75     2728.67    125.27 o 
   9   0   0    14589.57    14904.98    372.62 o 
  10   0   0      639.62      503.88    103.79 o 
  11   0   0      703.67      692.76    127.03 o 
  12   0   0      111.66      121.90     68.19 o 
  13   0   0      101.54       88.71     71.51 o 
  14   0   0      191.06      157.80     84.78 o 
  15   0   0      121.80      244.40    101.68 o 
  16   0   0      252.66      422.42    127.93 o 
   1   1   0     5990.14     5890.06    204.27 o 
   2   1   0    19117.28    18564.78    694.13 o 
   3   1   0     7004.82     7519.75     89.54 o 
   4   1   0     1433.88     1460.95     29.73 o 
   5   1   0     7502.45     7064.49    119.98 o 
   6   1   0      158.69      137.43     14.56 o 
   7   1   0     1818.59     1811.17    137.73 o 
   8   1   0      695.23      703.35     59.99 o 
   9   1   0      141.12      196.56     52.30 o 
  10   1   0      590.17      510.27     59.26 o 
  11   1   0       90.62       82.49     45.71 o 
  12   1   0     1713.58     1884.82    140.89 o 
  13   1   0      163.97      164.94     54.25 o 
  14   1   0      395.75      402.83    120.69 o 
  15   1   0        2.46       31.00     48.81 o 
  16   1   0        1.44        2.15     61.40 o 
   0   2   0    32390.50    29590.89    774.83 o 
   1   2   0      547.28      616.42     19.96 o 
   2   2   0       91.56       67.19     10.99 o 
   3   2   0      923.81      944.10     29.10 o 
   4   2   0       60.25       38.34     10.31 o 
   5   2   0      183.20      222.60     17.23 o 
   6   2   0     2027.91     1996.14     45.41 o 
   7   2   0     1163.49     1220.29     46.37 o 
   8   2   0      146.12      121.64     28.30 o 
   9   2   0      305.11      301.44     45.08 o 
  10   2   0      515.23      543.00     62.00 o 
  11   2   0       30.24       34.92     24.26 o 
  12   2   0        2.28       28.14     30.96 o 
  13   2   0      130.68      162.16     52.59 o 
  14   2   0      307.28      375.10     73.09 o 
  15   2   0       35.24       53.23    130.50 o 
  16   2   0       29.77      -40.29     45.71 o 
   1   3   0    34503.06    34059.93    565.94 o 
   2   3   0     6278.57     6511.29     94.09 o 
   3   3   0     1264.80     1228.10     35.88 o 
   4   3   0        2.15       11.15      8.88 o 
   5   3   0      194.68      235.07     20.37 o 
   6   3   0     3531.01     3557.27     72.01 o 
   7   3   0      192.10      182.92     19.97 o 
   8   3   0     7833.54     8005.75    152.38 o 
   9   3   0       52.80       85.89     26.95 o 
  10   3   0     1065.24     1173.92     87.28 o 
  11   3   0       59.06       39.64     31.51 o 
  12   3   0       17.27       34.80     29.13 o 
  13   3   0        0.56       13.98     38.22 o 
  14   3   0        4.17      -55.81     48.88 o 
  15   3   0      270.00      296.44     73.48 o 
  16   3   0      184.69      210.07     78.15 o 
   0   4   0     2463.84     2334.81     76.86 o 
   1   4   0       41.37       57.43     10.68 o 
   2   4   0     3997.76     3962.81     71.54 o 
   3   4   0     1651.39     1505.25     42.56 o 
   4   4   0     8106.11     8000.17    122.83 o 
   5   4   0     2059.89     2066.67     55.26 o 
   6   4   0     1080.00     1213.01     44.09 o 
   7   4   0      481.95      448.75     30.31 o 
   8   4   0      385.81      364.82     35.07 o 
   9   4   0      623.97      637.49     63.59 o 
  10   4   0       79.07       64.25     28.72 o 
  11   4   0      821.96      808.69     83.65 o 
  12   4   0        2.98       -4.24     30.22 o 
  13   4   0      249.76      319.68     57.23 o 
  14   4   0      125.65      153.75     59.58 o 
  15   4   0       48.46       94.57     54.37 o 
   1   5   0     1054.69     1081.38     34.96 o 
   2   5   0     4965.17     5076.15     88.65 o 
   3   5   0     4050.20     4161.90     81.64 o 
   4   5   0     3090.47     2842.77     66.95 o 
   5   5   0     8096.92     7711.36    128.51 o 
   6   5   0      231.79      197.39     23.23 o 
   7   5   0      710.51      699.61     39.88 o 
   8   5   0      190.92      166.68     28.74 o 
   9   5   0      301.27      319.53     48.36 o 
  10   5   0      195.27      215.62     46.35 o 
  11   5   0      410.48      421.81     71.69 o 
  12   5   0      793.54      760.68     82.00 o 
  13   5   0        3.77      -19.94     26.65 o 
  14   5   0      250.39      398.88    119.79 o 
  15   5   0        3.86       33.49     68.79 o 
   0   6   0     4094.33     3936.45     96.26 o 
   1   6   0     1728.56     2024.99     52.18 o 
   2   6   0     1922.80     1827.91     51.18 o 
   3   6   0      527.75      689.98     34.49 o 
   4   6   0     8398.90     8976.66    144.08 o 
   5   6   0     1282.35     1091.46     46.17 o 
   6   6   0      733.47      670.12     40.37 o 
   7   6   0      162.26      120.23     20.55 o 
   8   6   0       13.64        3.30     16.15 o 
   9   6   0      267.82      254.75     42.51 o 
  10   6   0       82.78      107.01     36.50 o 
  11   6   0      298.63      338.57     55.65 o 
  12   6   0       15.50      -43.70     37.87 o 
  13   6   0      723.41      927.34    162.93 o 
  14   6   0        4.01      -44.71     30.96 o 
  15   6   0       40.57       84.78     76.94 o 
   1   7   0     2722.61     2219.06     58.16 o 
   2   7   0      971.09      845.94     47.95 o 
   3   7   0     3326.86     3275.99     77.47 o 
   4   7   0       73.16       50.30     14.88 o 
   5   7   0       25.49       48.38     14.62 o 
   6   7   0     2605.04     2539.52     73.27 o 
   7   7   0       10.43       21.10     14.62 o 
   8   7   0     1865.36     1665.30     74.95 o 
   9   7   0      389.63      343.96     51.36 o 
  10   7   0      634.52      639.29     96.70 o 
  11   7   0       15.74        9.34     36.59 o 
  12   7   0       72.27      121.89     51.33 o 
  13   7   0      142.73      169.57     88.71 o 
  14   7   0       24.97       10.22     45.32 o 
   0   8   0      515.21      553.85     41.84 o 
   1   8   0     3211.58     2943.72     63.62 o 
   2   8   0     1011.81      931.54     43.60 o 
   3   8   0     7166.89     7527.26    135.61 o 
   4   8   0     7694.80     8064.29    144.38 o 
   5   8   0       41.00       23.40     14.26 o 
   6   8   0     9322.59     9812.04    171.10 o 
   7   8   0      222.23      182.32     31.92 o 
   8   8   0      103.93       81.98     30.18 o 
   9   8   0     1020.34      948.05    108.42 o 
  10   8   0     1795.53     2283.51    164.72 o 
  11   8   0     1767.55     1717.82    152.70 o 
  12   8   0      273.79      373.81     78.34 o 
  13   8   0     1074.28     1210.39    142.94 o 
  14   8   0      242.12      229.42     67.71 o 
   1   9   0     4402.77     4135.97     94.03 o 
   2   9   0     1551.48     1403.13     54.38 o 
   3   9   0       12.37       20.87     15.87 o 
   4   9   0        2.92        9.11     17.63 o 
   5   9   0      126.31      117.84     27.67 o 
   6   9   0     2444.03     2438.55     93.67 o 
   7   9   0      222.08      258.11     38.32 o 
   8   9   0     3002.62     2897.57    125.52 o 
   9   9   0      182.11      155.30     52.24 o 
  10   9   0      395.18      357.98     72.05 o 
  11   9   0      200.62      272.00     68.54 o 
  12   9   0      197.45      251.17     74.01 o 
  13   9   0       85.50       62.26     46.67 o 
   0  10   0     2347.06     2399.68    120.25 o 
   1  10   0        0.90       12.39     27.45 o 
   2  10   0      828.76      757.24     56.45 o 
   3  10   0      275.35      281.53     37.78 o 
   4  10   0      133.99      103.72     25.65 o 
   5  10   0      357.96      321.18     42.81 o 
   6  10   0        0.24       26.34     21.24 o 
   7  10   0       30.97       61.48     30.49 o 
   8  10   0      489.40      499.34    120.75 o 
   9  10   0      183.98      254.02     91.88 o 
  10  10   0      318.02      302.73     69.97 o 
  11  10   0       27.05       -8.45     39.53 o 
  12  10   0        2.08      -36.59     36.17 o 
   1  11   0     3249.25     3555.78    188.10 o 
   2  11   0     1669.20     1880.81    101.32 o 
   3  11   0     2339.79     2346.30    114.53 o 
   4  11   0      300.41      251.48     39.15 o 
   5  11   0     1872.83     1953.92    113.45 o 
   6  11   0       26.15       15.62     21.27 o 
   7  11   0     1045.94     1019.19     85.22 o 
   8  11   0       35.18       31.79     28.63 o 
   9  11   0        7.39        1.86     32.85 o 
  10  11   0      401.93      398.30     79.19 o 
  11  11   0      121.09       99.35     47.16 o 
   0  12   0     3067.88     3161.48    263.10 o 
   1  12   0      631.99      598.16     95.86 o 
   2  12   0     1642.95     1820.34    157.82 o 
   3  12   0      401.58      323.19     77.09 o 
   4  12   0      107.94      145.95     53.80 o 
   5  12   0      473.98      669.53    118.91 o 
   6  12   0       12.23      -13.55     22.93 o 
   7  12   0      246.53      241.71     41.67 o 
   8  12   0        7.95       12.73     28.07 o 
   9  12   0      328.87      229.68     64.43 o 
  10  12   0      134.53      212.30     60.50 o 
   1  13   0      962.22     1000.62    130.63 o 
   2  13   0      247.83      228.91     73.02 o 
   3  13   0      265.32      394.82     85.43 o 
   4  13   0       88.26      159.85     55.96 o 
   5  13   0      113.20      237.72    114.20 o 
   6  13   0      368.26      361.89     77.76 o 
   7  13   0       71.89      164.16     57.55 o 
   8  13   0      114.74      104.89     42.39 o 
   9  13   0       67.50       24.94     62.00 o 
   0  14   0      353.14      327.98    109.22 o 
   1  14   0      115.49       93.88     48.88 o 
   2  14   0      379.84      480.47    117.07 o 
   3  14   0       81.01       70.39     50.54 o 
   4  14   0      159.69      134.13     54.83 o 
   5  14   0      130.27      159.42     58.60 o 
   6  14   0        9.79      -12.93     37.73 o 
   7  14   0      297.87      281.79    113.75 o 
   8  14   0        4.27      126.42     82.07 o 
   1  15   0      102.98       22.32     46.62 o 
   2  15   0      121.54      145.84     62.37 o 
   3  15   0      518.34      552.10    101.24 o 
   4  15   0      264.04      516.32    159.16 o 
   5  15   0      463.66      277.87     74.31 o 
   0  16   0      935.89      964.92    196.12 o 
   1  16   0       12.27       19.67     55.04 o 
 -16   1   1       25.69       77.97     55.81 o 
 -15   1   1      141.60      119.08     68.04 o 
 -14   1   1       46.39       68.10     57.93 o 
 -13   1   1      241.23      276.15     65.32 o 
 -12   1   1        0.49      -38.59     30.03 o 
 -11   1   1     2000.48     2140.08    139.88 o 
 -10   1   1       93.60       73.54     38.57 o 
  -9   1   1     5944.88     6358.73    214.17 o 
  -8   1   1     1082.17      882.03     78.72 o 
  -7   1   1       35.30       -2.66     27.01 o 
  -6   1   1      327.12      349.22     38.45 o 
  -5   1   1      535.70      477.65     26.98 o 
  -4   1   1       30.43       17.51     10.11 o 
  -3   1   1     8929.59     9452.70    137.27 o 
  -2   1   1     3436.13     3800.73     60.15 o 
  -1   1   1     3161.01     3123.78     69.23 o 
   0   1   1     2046.70     2276.23     79.50 o 
   1   1   1      288.94      223.22     12.45 o 
   2   1   1       22.92        2.58      4.87 o 
   3   1   1    12673.79    13491.22    145.61 o 
   4   1   1     2611.54     2698.60     52.56 o 
   5   1   1       15.85        1.23      7.55 o 
   6   1   1     1689.09     1709.78     61.85 o 
   7   1   1     3919.30     3739.70    107.53 o 
   8   1   1     1315.82     1199.58     65.14 o 
   9   1   1     1123.45     1356.67     73.29 o 
  10   1   1      256.17      293.30     40.45 o 
  11   1   1       98.52       46.01     30.40 o 
  12   1   1      199.95      195.29     64.95 o 
  13   1   1      331.34      287.26     80.41 o 
  14   1   1        4.61       67.63     46.60 o 
  15   1   1      292.15      314.40     73.03 o 
  16   1   1      128.54      115.07     59.20 o 
 -16   2   1      104.65      195.72     67.32 o 
 -15   2   1      322.63      321.06     72.94 o 
 -14   2   1       54.29       67.40     47.24 o 
 -13   2   1        9.38       21.78     38.72 o 
 -12   2   1       44.63       31.91     37.31 o 
 -11   2   1     2452.90     2387.89    143.15 o 
 -10   2   1     2932.67     2649.08    287.54 o 
  -9   2   1     3220.09     3368.32    123.36 o 
  -8   2   1    12943.76    13355.64    214.22 o 
  -7   2   1      534.81      445.07     30.87 o 
  -6   2   1     6863.57     7288.42    132.37 o 
  -5   2   1        3.80        8.88      7.80 o 
  -4   2   1        6.02       13.47     11.58 o 
  -3   2   1      158.80      120.32     14.04 o 
  -2   2   1    13598.55    14977.96    174.71 o 
  -1   2   1    24745.58    24544.72    549.17 o 
   0   2   1     9433.15     9727.01    128.19 o 
   1   2   1    44620.75    41874.47    684.42 o 
   2   2   1     5149.01     5409.18     69.31 o 
   3   2   1     3758.32     4118.18     61.58 o 
   4   2   1     2963.76     3317.91     58.31 o 
   5   2   1      329.58      325.61     19.13 o 
   6   2   1     3842.42     3994.39     67.88 o 
   7   2   1        2.77       23.98      9.47 o 
   8   2   1     8166.07     8381.87    202.87 o 
   9   2   1      272.56      278.59     42.55 o 
  10   2   1     2470.61     2370.38    109.28 o 
  11   2   1      105.60       20.23     35.70 o 
  12   2   1      451.55      490.78     65.48 o 
  13   2   1       18.90       -6.61     27.96 o 
  14   2   1      281.93      212.24    127.63 o 
  15   2   1      180.54      183.22     61.96 o 
  16   2   1      250.30      139.69     80.11 o 
 -16   3   1        3.29        3.25     47.77 o 
 -15   3   1       49.03       26.93     46.04 o 
 -14   3   1      260.54      107.22     99.12 o 
 -13   3   1     2308.76     2652.90    279.25 o 
 -12   3   1      160.54      273.42     61.98 o 
 -11   3   1      968.73      979.27    103.43 o 
 -10   3   1      115.03       90.47     32.73 o 
  -9   3   1       25.55       29.37     24.23 o 
  -8   3   1       64.04       65.40     17.47 o 
  -7   3   1      380.58      444.49     25.81 o 
  -6   3   1     9668.46    10090.24    146.38 o 
  -5   3   1     1030.13     1034.91     36.68 o 
  -4   3   1    22589.77    24111.63    282.89 o 
  -3   3   1     3566.18     3618.43     67.10 o 
  -2   3   1      402.87      384.37     21.14 o 
  -1   3   1     6168.29     6341.31     98.14 o 
   0   3   1    17325.53    16787.40    309.57 o 
   1   3   1      190.98      131.20     12.60 o 
   2   3   1     2822.14     2849.53     53.07 o 
   3   3   1     9578.09     9902.35    147.51 o 
   4   3   1    12159.34    12369.56    163.30 o 
   5   3   1     8942.99     9215.77    180.60 o 
   6   3   1     2866.54     3104.97     76.73 o 
   7   3   1     1071.93      982.74     51.02 o 
   8   3   1       26.05        0.06     17.06 o 
   9   3   1       69.75       18.97     20.54 o 
  10   3   1      197.86      138.05     36.97 o 
  11   3   1     2512.01     2688.16    124.01 o 
  12   3   1      807.21      813.24     83.75 o 
  13   3   1     2078.25     2307.58    134.97 o 
  14   3   1        0.90       45.28     33.45 o 
  15   3   1      155.66      150.97     60.72 o 
 -16   4   1        0.17       16.48     50.34 o 
 -15   4   1      115.78      153.53     57.83 o 
 -14   4   1       29.31       14.48     41.07 o 
 -13   4   1       88.82       86.88     47.45 o 
 -12   4   1      404.31      424.32     76.06 o 
 -11   4   1       28.78       11.98     25.59 o 
 -10   4   1      360.96      329.75     49.66 o 
  -9   4   1      448.24      483.06     54.61 o 
  -8   4   1     1439.40     1444.98     61.73 o 
  -7   4   1       13.21        9.31     10.72 o 
  -6   4   1     4727.67     5217.55     97.95 o 
  -5   4   1     4165.40     4325.64     85.24 o 
  -4   4   1       13.53       22.76     10.00 o 
  -3   4   1     4957.94     4749.70     85.28 o 
  -2   4   1     2169.11     2146.56     49.88 o 
  -1   4   1      771.13      892.87     34.01 o 
   0   4   1     1611.65     1639.58     37.81 o 
   1   4   1     2623.59     2781.21     47.98 o 
   2   4   1        7.30       30.36      9.09 o 
   3   4   1      917.08     1023.19     34.58 o 
   4   4   1     4441.19     4342.21     82.27 o 
   5   4   1     3329.74     3258.53     72.73 o 
   6   4   1     1620.38     1660.58     51.29 o 
   7   4   1     3062.10     3291.23     76.38 o 
   8   4   1       42.67       26.31     15.64 o 
   9   4   1       78.48       95.07     29.24 o 
  10   4   1      226.44      111.43     46.70 o 
  11   4   1      136.98      103.83     40.39 o 
  12   4   1      120.49      159.69     42.77 o 
  13   4   1       42.37       50.66     34.86 o 
  14   4   1      301.34      392.60     62.29 o 
  15   4   1        0.37      -29.27     77.85 o 
 -15   5   1      217.38      295.93    111.49 o 
 -14   5   1      687.13      546.83     91.27 o 
 -13   5   1      134.59      116.35     51.20 o 
 -12   5   1      191.88      191.86     81.58 o 
 -11   5   1       55.13       21.20     54.46 o 
 -10   5   1     2434.49     2411.65    114.55 o 
  -9   5   1     1254.25     1229.06    122.78 o 
  -8   5   1      383.82      362.83     37.44 o 
  -7   5   1    11988.08    12565.37    187.87 o 
  -6   5   1      158.10      168.74     21.97 o 
  -5   5   1     2613.96     2402.98     64.17 o 
  -4   5   1     4603.60     5075.85     96.53 o 
  -3   5   1     4553.29     4313.61     83.97 o 
  -2   5   1    15219.87    16058.47    206.47 o 
  -1   5   1     2409.21     2208.26     51.71 o 
   0   5   1     9932.40     8891.33    129.78 o 
   1   5   1     1510.66     1350.34     38.84 o 
   2   5   1    16348.31    16834.47    216.19 o 
   3   5   1      943.86      930.27     35.97 o 
   4   5   1     1556.06     1569.87     47.72 o 
   5   5   1     4857.40     5091.55     98.15 o 
   6   5   1     1686.58     1650.79     53.85 o 
   7   5   1     5838.65     6366.21    134.13 o 
   8   5   1      113.13      114.68     28.13 o 
   9   5   1     1297.59     1254.22     85.86 o 
  10   5   1     1021.82      933.29     81.15 o 
  11   5   1      716.77      661.98     75.30 o 
  12   5   1       79.08       75.85     36.79 o 
  13   5   1       33.62       83.14     41.48 o 
  14   5   1      317.27      324.99     73.70 o 
  15   5   1        0.11       13.66     88.56 o 
 -15   6   1       18.67      -79.20     52.80 o 
 -14   6   1      718.23     1144.45    197.93 o 
 -13   6   1        3.24       11.94     41.64 o 
 -12   6   1     2328.74     2617.79    136.75 o 
 -11   6   1        9.79       25.99     30.74 o 
 -10   6   1      750.03      775.59     77.00 o 
  -9   6   1        4.66       12.23     22.10 o 
  -8   6   1        3.58       -9.50     12.99 o 
  -7   6   1     1767.89     1627.20    126.03 o 
  -6   6   1      104.15       72.29     16.50 o 
  -5   6   1    17939.13    18975.06    255.46 o 
  -4   6   1     3930.40     4042.64     87.55 o 
  -3   6   1    17281.35    17936.32    236.45 o 
  -2   6   1     1572.10     1233.68     43.01 o 
  -1   6   1     3035.94     3439.07     97.88 o 
   0   6   1      703.72      734.27     29.41 o 
   1   6   1      233.96      223.58     23.16 o 
   2   6   1     7563.83     7189.56    118.01 o 
   3   6   1     9350.57     9305.42    143.74 o 
   4   6   1    15949.40    17198.92    230.65 o 
   5   6   1    16686.77    17639.74    239.20 o 
   6   6   1     1347.58     1387.84     52.77 o 
   7   6   1     1790.51     1745.97     60.79 o 
   8   6   1        4.58       12.05     15.94 o 
   9   6   1      235.84      197.77     43.84 o 
  10   6   1      856.30      740.66    261.29 o 
  11   6   1      804.80      847.33    132.76 o 
  12   6   1     2141.97     2323.39    177.39 o 
  13   6   1       95.82       66.88     91.72 o 
  14   6   1      718.23      845.44    121.75 o 
  15   6   1        5.50      -15.74     37.42 o 
 -15   7   1      229.69      324.36    110.13 o 
 -14   7   1       65.86       63.66     78.75 o 
 -13   7   1       14.20      -18.69     41.06 o 
 -12   7   1       95.15       81.57     45.09 o 
 -11   7   1       13.26       41.25     31.96 o 
 -10   7   1        3.08        6.83     25.99 o 
  -9   7   1      837.68      874.16     76.28 o 
  -8   7   1     1105.15     1073.85     55.16 o 
  -7   7   1       86.53       60.73     18.21 o 
  -6   7   1      510.28      413.76     35.29 o 
  -5   7   1       99.45      116.58     19.21 o 
  -4   7   1       11.31       -1.97      9.94 o 
  -3   7   1      450.51      424.95     43.37 o 
  -2   7   1     3421.18     3337.60     77.07 o 
  -1   7   1      356.58      365.75     48.22 o 
   0   7   1     2559.09     2270.15     98.15 o 
   1   7   1     5072.07     5335.73     86.20 o 
   2   7   1     3005.53     2932.17     56.81 o 
   3   7   1      278.89      221.67     22.40 o 
   4   7   1     1070.90     1142.00     55.21 o 
   5   7   1       13.40       -0.88     15.84 o 
   6   7   1     1011.63      983.92     48.40 o 
   7   7   1      908.27      931.93     60.24 o 
   8   7   1      273.62      289.89     44.95 o 
   9   7   1     1495.47     1402.94    127.68 o 
  10   7   1        4.70        5.67     33.94 o 
  11   7   1      117.63       83.85     43.67 o 
  12   7   1       46.91       -2.30     37.58 o 
  13   7   1       10.06       55.97     44.05 o 
  14   7   1       29.97       64.57     45.81 o 
 -14   8   1       58.88       20.82     71.21 o 
 -13   8   1        0.02       -9.94     40.21 o 
 -12   8   1        7.22        6.33     60.50 o 
 -11   8   1      153.50      158.13     59.74 o 
 -10   8   1       13.70       -7.83     35.41 o 
  -9   8   1      140.56       81.18     44.01 o 
  -8   8   1        0.75       14.95     18.96 o 
  -7   8   1       10.16        4.81     14.82 o 
  -6   8   1     1207.67     1010.99     53.90 o 
  -5   8   1       28.45       31.11     13.28 o 
  -4   8   1       60.77       79.93     17.61 o 
  -3   8   1       50.05       29.53     14.34 o 
  -2   8   1        0.06        0.35     10.36 o 
  -1   8   1        3.61       -6.84      9.00 o 
   0   8   1      117.01      125.04     15.74 o 
   1   8   1     1353.64     1356.17     47.65 o 
   2   8   1     1028.09     1117.92     44.74 o 
   3   8   1     1387.54     1473.01     52.57 o 
   4   8   1      288.93      314.02     37.30 o 
   5   8   1       12.87       18.43     17.61 o 
   6   8   1       16.47        8.70     18.34 o 
   7   8   1       47.05       52.02     23.05 o 
   8   8   1       22.98       -3.31     24.21 o 
   9   8   1       65.58       48.66     34.85 o 
  10   8   1      283.79      334.39     71.88 o 
  11   8   1        9.37       -8.22     34.28 o 
  12   8   1      149.63      126.60     52.22 o 
  13   8   1       26.31       59.66     45.71 o 
  14   8   1       72.61       83.73     47.46 o 
 -13   9   1       18.75       16.60     40.84 o 
 -12   9   1      406.28      316.83     99.87 o 
 -11   9   1      804.38      671.70     98.53 o 
 -10   9   1       46.57        4.10     58.08 o 
  -9   9   1      403.79      449.93     60.68 o 
  -8   9   1     1416.88     1451.76     97.49 o 
  -7   9   1      647.35      759.82     69.20 o 
  -6   9   1      274.62      200.87     35.96 o 
  -5   9   1     2793.66     3243.96     89.34 o 
  -4   9   1      832.40      766.46     48.00 o 
  -3   9   1     3018.48     3162.09     85.05 o 
  -2   9   1     2099.19     2169.57     68.34 o 
  -1   9   1      130.87      123.70     18.74 o 
   0   9   1     5346.11     5290.52    168.30 o 
   1   9   1     2228.91     2343.57     72.54 o 
   2   9   1     1666.06     1836.21     77.23 o 
   3   9   1      909.36      889.76     75.78 o 
   4   9   1      809.86      697.13     55.64 o 
   5   9   1        9.76       21.45     20.16 o 
   6   9   1       58.67       61.57     22.48 o 
   7   9   1     1406.63     1533.15    121.20 o 
   8   9   1      428.06      440.17     58.64 o 
   9   9   1      672.07      627.42     96.18 o 
  10   9   1      412.47      470.75     82.87 o 
  11   9   1      205.92      147.58     84.18 o 
  12   9   1        5.65      -74.68     49.78 o 
  13   9   1      180.84      123.33     46.83 o 
 -13  10   1        1.63      -20.52     50.69 o 
 -12  10   1      711.37      556.38     93.82 o 
 -11  10   1       30.99       60.13     42.23 o 
 -10  10   1     1498.16     1517.22    143.91 o 
  -9  10   1      115.35       87.23     33.05 o 
  -8  10   1       60.06       54.87     31.34 o 
  -7  10   1       45.58       58.94     25.52 o 
  -6  10   1       68.27       49.68     22.02 o 
  -5  10   1      791.73      920.17     67.21 o 
  -4  10   1     1308.32     1409.32     77.95 o 
  -3  10   1      106.05      100.15     21.15 o 
  -2  10   1     1787.33     1608.05     70.61 o 
  -1  10   1       48.52       92.42     36.25 o 
   0  10   1      184.29      136.72     33.30 o 
   1  10   1     1453.94     1528.89    175.88 o 
   2  10   1     1818.65     1760.68    103.21 o 
   3  10   1     1450.20     1427.43    106.92 o 
   4  10   1       15.71       -8.76     19.57 o 
   5  10   1     1588.75     1740.35     90.15 o 
   6  10   1       32.37        5.74     21.80 o 
   7  10   1      331.42      319.36     43.93 o 
   8  10   1       38.58       80.33     37.11 o 
   9  10   1      485.63      525.19     87.37 o 
  10  10   1       18.96      -20.29     31.75 o 
  11  10   1      107.12       99.17     59.74 o 
  12  10   1      236.85      233.69     77.39 o 
 -12  11   1        6.63      -53.92     37.75 o 
 -11  11   1        0.38       19.80     34.63 o 
 -10  11   1      718.42      771.08    213.77 o 
  -9  11   1       12.56       42.71     30.19 o 
  -8  11   1       33.57       11.15     32.29 o 
  -7  11   1      473.53      472.24     64.63 o 
  -6  11   1      345.31      371.60     45.87 o 
  -5  11   1      184.69      159.40     39.13 o 
  -4  11   1       19.39        0.89     22.57 o 
  -3  11   1     1533.83     1704.10    143.69 o 
  -2  11   1      124.58      158.81     56.83 o 
  -1  11   1     2558.15     2788.47    173.63 o 
   0  11   1     1890.06     1886.79    102.20 o 
   1  11   1      523.88      464.49     81.11 o 
   2  11   1     2091.88     2482.30    199.34 o 
   3  11   1     1257.63     1490.36    142.54 o 
   4  11   1       65.66       89.13     28.47 o 
   5  11   1      225.55      228.57     37.11 o 
   6  11   1     1291.41     1270.95     85.09 o 
   7  11   1     1254.99     1291.19     85.71 o 
   8  11   1        1.07      -35.63     23.75 o 
   9  11   1      108.67       97.07     51.60 o 
  10  11   1      782.79     1039.69    127.12 o 
  11  11   1       25.17       11.37     43.41 o 
 -11  12   1        5.86      -14.09     40.72 o 
 -10  12   1       30.56      -12.76     36.21 o 
  -9  12   1      397.81      399.43     62.32 o 
  -8  12   1      917.90      857.52     87.02 o 
  -7  12   1      619.23      628.23     63.26 o 
  -6  12   1      897.20      928.34    186.16 o 
  -5  12   1       19.63       31.08     40.02 o 
  -4  12   1      437.85      396.12     77.99 o 
  -3  12   1        7.64        9.14     37.65 o 
  -2  12   1      183.20      142.16     54.91 o 
  -1  12   1     1981.42     1799.54    157.82 o 
   0  12   1      571.03      510.07     91.49 o 
   1  12   1     1303.04     1197.53    140.30 o 
   2  12   1       65.13       54.56     64.72 o 
   3  12   1      200.91      255.97     48.57 o 
   4  12   1      101.13      122.83     47.16 o 
   5  12   1       23.16        7.70     23.47 o 
   6  12   1      237.30      287.56     44.60 o 
   7  12   1      449.72      491.48     58.00 o 
   8  12   1     1166.25     1273.33    106.95 o 
   9  12   1       70.73       20.75     40.23 o 
  10  12   1      437.40      429.16     81.32 o 
  -8  13   1       75.25       64.87     65.78 o 
  -7  13   1       76.90       63.12     56.12 o 
  -6  13   1      774.14      868.21    119.15 o 
  -5  13   1      199.85       72.30     48.69 o 
  -4  13   1     3104.25     3493.33    437.20 o 
  -3  13   1      375.25      508.67     91.89 o 
  -2  13   1      922.39      975.88    127.65 o 
  -1  13   1      103.26      137.10     53.27 o 
   0  13   1       11.97        3.13     38.86 o 
   1  13   1      109.27       94.43     50.52 o 
   2  13   1      776.87      826.47    116.54 o 
   3  13   1      695.17      836.81    118.50 o 
   4  13   1     1523.83     1360.73    145.26 o 
   5  13   1     1105.98     1292.06    184.50 o 
   6  13   1      417.98      481.13     67.24 o 
   7  13   1      145.51      102.43     58.42 o 
   8  13   1       13.56      -16.97     38.67 o 
   9  13   1        4.82       14.87     92.48 o 
  -8  14   1      846.87     1019.83    197.03 o 
  -7  14   1        1.07      -49.35     32.90 o 
  -6  14   1      805.45      888.21    117.40 o 
  -5  14   1        2.84       -2.72     44.52 o 
  -4  14   1        0.97      -19.88     43.64 o 
  -3  14   1      447.97      490.40    117.97 o 
  -2  14   1      922.05      953.57    131.71 o 
  -1  14   1     1444.03     1758.67    172.17 o 
   0  14   1       55.62       34.69     73.62 o 
   1  14   1     1932.27     2059.00    185.11 o 
   2  14   1      390.08      323.26     79.42 o 
   3  14   1      644.21      831.39    121.10 o 
   4  14   1       14.16       16.61     54.76 o 
   5  14   1       14.58      -42.50     33.63 o 
   6  14   1      670.97      773.09    113.80 o 
   7  14   1       49.79      169.27     87.80 o 
  -5  15   1        0.19       35.66     45.84 o 
  -4  15   1      122.71       88.82     51.81 o 
  -3  15   1      143.95      154.16     63.73 o 
  -2  15   1      360.00      358.86     88.24 o 
  -1  15   1       43.00        6.93     37.60 o 
   0  15   1       15.01       -4.38     38.83 o 
   1  15   1       88.60      156.09     65.02 o 
   2  15   1       33.37       21.26     45.33 o 
   3  15   1      202.48      405.66    148.60 o 
   4  15   1       51.34       -3.08     45.81 o 
   5  15   1      103.35      131.11     56.57 o 
   0  16   1       13.00       60.15     46.08 o 
 -16   0   2       78.13       65.47     77.24 o 
 -15   0   2      102.20       93.23     77.24 o 
 -14   0   2      288.68      317.72    104.10 o 
 -13   0   2       50.61      109.83     79.35 o 
 -12   0   2       13.59      -24.14     45.26 o 
 -11   0   2      687.28      669.83    123.10 o 
 -10   0   2     4397.33     4917.83    273.36 o 
  -9   0   2     7177.98     7665.95    339.44 o 
  -8   0   2    11655.61    11683.13    426.64 o 
  -7   0   2    13754.32    14527.01    280.97 o 
  -6   0   2        9.22       10.37     10.49 o 
  -5   0   2      667.17      597.67     32.61 o 
  -4   0   2      604.72      579.01     61.85 o 
  -3   0   2    12080.46    13868.53    374.14 o 
  -2   0   2       28.16      -13.58     14.48 o 
  -1   0   2    30025.83    33395.32    774.53 o 
   0   0   2    62682.18    67976.13   1536.09 o 
   1   0   2    31172.17    23168.63    551.86 o 
   2   0   2    41006.78    40067.39    940.18 o 
   3   0   2   140258.58   144662.33   2318.08 o 
   4   0   2     1446.93     1284.51     61.74 o 
   5   0   2     5327.85     5741.03    161.82 o 
   6   0   2     1206.47     1109.63     60.55 o 
   7   0   2     7856.24     8198.02    214.25 o 
   8   0   2      245.97      167.77     43.75 o 
   9   0   2     6804.10     7276.03    265.67 o 
  10   0   2        2.74       52.60     33.13 o 
  11   0   2      174.23      166.61     58.23 o 
  12   0   2       35.84      -12.96     30.06 o 
  13   0   2       16.72      -13.14     38.17 o 
  14   0   2      131.98      175.91     74.22 o 
  15   0   2      105.93      117.37     93.84 o 
 -16   1   2        2.57       25.34     50.56 o 
 -15   1   2      145.86       91.22     52.84 o 
 -14   1   2      224.29      141.90     76.64 o 
 -13   1   2      170.25      201.94     59.42 o 
 -12   1   2     2274.84     2404.92    150.96 o 
 -11   1   2       63.40       88.98     72.41 o 
 -10   1   2     7104.31     7195.21    242.96 o 
  -9   1   2      298.37      308.31     54.92 o 
  -8   1   2        7.88       31.59     13.37 o 
  -7   1   2       33.32       26.62      8.47 o 
  -6   1   2     3705.68     3817.65     91.24 o 
  -5   1   2     3032.60     2714.03     70.66 o 
  -4   1   2      810.45      796.96     34.57 o 
  -3   1   2    45879.65    48265.91    649.89 o 
  -2   1   2    21981.25    22377.06    394.67 o 
  -1   1   2       63.64       88.51     15.81 o 
   0   1   2     1247.35     1335.97     37.34 o 
   1   1   2     2224.80     1984.27     44.23 o 
   2   1   2    22721.15    24433.34    343.38 o 
   3   1   2    29757.03    31352.58    341.93 o 
   4   1   2    19447.79    20457.76    241.11 o 
   5   1   2     3160.18     3264.26     69.06 o 
   6   1   2     4071.54     4320.55    126.44 o 
   7   1   2     3614.58     3530.32     86.43 o 
   8   1   2       13.26      -13.88     15.81 o 
   9   1   2       55.18       57.29     20.07 o 
  10   1   2        8.93        3.90     18.30 o 
  11   1   2      333.97      363.64     47.04 o 
  12   1   2      388.62      319.51     54.55 o 
  13   1   2      427.83      349.71     57.95 o 
  14   1   2      931.87     1209.27    279.85 o 
  15   1   2       29.08      226.02    191.60 o 
 -16   2   2      154.89      163.19     68.79 o 
 -15   2   2      125.33       16.29     46.54 o 
 -14   2   2      262.94      308.15     73.28 o 
 -13   2   2        0.45        6.55     36.48 o 
 -12   2   2       31.41       78.22     46.08 o 
 -11   2   2      703.41      674.48     87.59 o 
 -10   2   2      878.52      912.69     94.39 o 
  -9   2   2      115.62       72.55     50.09 o 
  -8   2   2     2280.24     2098.95     72.43 o 
  -7   2   2     6258.55     6148.27    156.17 o 
  -6   2   2      309.02      273.04     40.75 o 
  -5   2   2     2358.32     2156.63     89.37 o 
  -4   2   2     1498.43     1453.00     41.30 o 
  -3   2   2     9930.78    10596.20    150.90 o 
  -2   2   2    35532.82    37310.52    441.60 o 
  -1   2   2     5323.98     5673.54     87.50 o 
   0   2   2     2342.72     2432.45     55.22 o 
   1   2   2     5197.36     5272.95     80.67 o 
   2   2   2    19201.86    20715.36    229.89 o 
   3   2   2    14648.71    16078.19    174.97 o 
   4   2   2       74.64       69.26     19.23 o 
   5   2   2      433.16      404.22     25.28 o 
   6   2   2     5030.77     5120.81     94.40 o 
   7   2   2     3593.57     3858.11     88.88 o 
   8   2   2        3.55       -6.50     13.78 o 
   9   2   2      103.55       61.84     22.65 o 
  10   2   2      105.68      128.01     29.72 o 
  11   2   2      503.14      510.21     83.92 o 
  12   2   2      202.87      215.36     48.96 o 
  13   2   2      113.47       89.29     40.14 o 
  14   2   2        4.84       45.98     32.47 o 
  15   2   2      275.40      253.10     71.93 o 
 -16   3   2       69.17       47.71     59.55 o 
 -15   3   2        1.22       64.21     47.30 o 
 -14   3   2      246.78      226.22     64.72 o 
 -13   3   2       18.65      -12.47     37.39 o 
 -12   3   2      211.90      138.27     51.47 o 
 -11   3   2      256.75      255.55     59.75 o 
 -10   3   2      320.38      276.55     57.28 o 
  -9   3   2      664.30      660.40     76.00 o 
  -8   3   2     9636.96    10557.98    211.15 o 
  -7   3   2       30.93       28.94     16.03 o 
  -6   3   2     5931.73     6426.33    108.50 o 
  -5   3   2      350.49      332.34     24.22 o 
  -4   3   2      831.62      898.25     33.47 o 
  -3   3   2     4224.02     4370.02     83.78 o 
  -2   3   2     1370.26     1338.39     39.99 o 
  -1   3   2    15595.30    15648.79    205.49 o 
   0   3   2     1406.63     1396.87     48.08 o 
   1   3   2     5724.56     5618.76    114.42 o 
   2   3   2       35.61       23.26      7.74 o 
   3   3   2      111.30      106.93     11.97 o 
   4   3   2      572.73      512.24     24.22 o 
   5   3   2        7.28       19.99      8.55 o 
   6   3   2     4651.81     4693.95     81.32 o 
   7   3   2       10.81       10.44     10.45 o 
   8   3   2     2925.42     2974.63     94.42 o 
   9   3   2      283.22      322.05     45.45 o 
  10   3   2      185.23      207.81     41.76 o 
  11   3   2       70.32       -1.29     25.32 o 
  12   3   2        4.01      -24.42     25.75 o 
  13   3   2       67.60       84.15     39.42 o 
  14   3   2       37.13      -61.15     52.86 o 
  15   3   2       24.42       30.44     40.91 o 
 -16   4   2      148.13      186.13     67.34 o 
 -15   4   2      319.21      278.36     73.17 o 
 -14   4   2       95.01       32.71     44.27 o 
 -13   4   2      782.90     1046.03    171.98 o 
 -12   4   2      183.36      127.37     52.56 o 
 -11   4   2      287.02      301.15     62.42 o 
 -10   4   2        5.17       -8.52     30.51 o 
  -9   4   2     1449.40     1475.92     89.79 o 
  -8   4   2      121.77      110.61     18.07 o 
  -7   4   2    12221.55    12744.24    185.75 o 
  -6   4   2     4403.47     4377.72     88.91 o 
  -5   4   2     3703.24     4119.86     83.80 o 
  -4   4   2     6368.13     6305.64    106.11 o 
  -3   4   2     3002.31     3066.59     64.93 o 
  -2   4   2      241.48      196.01     19.74 o 
  -1   4   2     1036.66     1060.39     51.04 o 
   0   4   2     5916.49     5509.48     93.52 o 
   1   4   2      750.93      760.78     25.54 o 
   2   4   2    16729.34    18092.87    242.93 o 
   3   4   2     9132.79     9447.93    135.09 o 
   4   4   2     3201.08     3012.54     66.42 o 
   5   4   2     3476.74     3333.55     73.92 o 
   6   4   2       17.84       30.52     12.80 o 
   7   4   2       78.00       77.38     16.03 o 
   8   4   2      737.30      748.82     64.74 o 
   9   4   2      526.05      559.19     61.39 o 
  10   4   2      117.29       97.11     36.44 o 
  11   4   2      960.20     1052.51    109.04 o 
  12   4   2      509.96      528.02     74.25 o 
  13   4   2       77.15      164.80     55.16 o 
  14   4   2      114.68      173.97     52.69 o 
  15   4   2       22.79       -7.91     42.57 o 
 -16   5   2        1.80       53.07     47.92 o 
 -15   5   2        1.53       46.30     60.04 o 
 -14   5   2      281.59      355.89     75.62 o 
 -13   5   2        6.49       12.87     37.36 o 
 -12   5   2      451.40      417.74     95.65 o 
 -11   5   2        2.17       -4.26     31.83 o 
 -10   5   2       29.02       54.35     35.39 o 
  -9   5   2        0.56       13.10     22.46 o 
  -8   5   2       82.91       62.37     16.70 o 
  -7   5   2      358.80      336.79     30.73 o 
  -6   5   2     1476.91     1573.58     58.77 o 
  -5   5   2      882.27      627.52     36.60 o 
  -4   5   2      510.96      349.49     35.93 o 
  -3   5   2       35.29       48.98     12.34 o 
  -2   5   2        2.07        3.59      8.56 o 
  -1   5   2       39.66       55.61     10.73 o 
   0   5   2        2.12        7.07      8.01 o 
   1   5   2      964.29      873.44     47.99 o 
   2   5   2     1045.51     1073.43     42.24 o 
   3   5   2     3293.73     3461.31     71.93 o 
   4   5   2     2477.55     2474.52     61.41 o 
   5   5   2      777.34      716.08     38.47 o 
   6   5   2       53.63       72.03     16.19 o 
   7   5   2      101.64       96.46     19.00 o 
   8   5   2       24.70        7.92     15.86 o 
   9   5   2        3.18      -18.35     17.89 o 
  10   5   2      478.92      528.06     64.38 o 
  11   5   2      404.30      385.20     85.54 o 
  12   5   2      247.92      192.58    122.05 o 
  13   5   2       41.17       42.96     51.29 o 
  14   5   2        2.06       56.03     42.26 o 
  15   5   2        5.99       88.03     50.85 o 
 -15   6   2        4.08       -0.30     57.33 o 
 -14   6   2      286.07      328.52     68.90 o 
 -13   6   2      276.71      240.73     62.31 o 
 -12   6   2      721.84      577.31     85.55 o 
 -11   6   2      156.78       60.60     68.79 o 
 -10   6   2       27.46       49.21     30.70 o 
  -9   6   2      117.58      110.55     33.71 o 
  -8   6   2     1141.24     1017.47     51.51 o 
  -7   6   2      173.86      112.56     20.41 o 
  -6   6   2      580.93      473.94     36.64 o 
  -5   6   2      860.94     1023.82     65.00 o 
  -4   6   2     2703.28     2748.93     70.47 o 
  -3   6   2      385.45      341.93     27.89 o 
  -2   6   2      200.04      164.67     19.12 o 
  -1   6   2      482.37      330.09     33.46 o 
   0   6   2     2468.81     2507.75     90.48 o 
   1   6   2       52.45       64.26     12.70 o 
   2   6   2      962.70     1146.70     38.23 o 
   3   6   2     3290.62     3398.97     73.59 o 
   4   6   2      712.76      768.50     45.89 o 
   5   6   2     5673.88     5703.36    109.87 o 
   6   6   2     2157.69     2141.29     65.39 o 
   7   6   2        9.19       40.03     16.88 o 
   8   6   2      576.45      551.74     63.96 o 
   9   6   2      105.59       60.12     37.34 o 
  10   6   2        4.14       24.17     34.45 o 
  11   6   2       65.81       62.06     41.49 o 
  12   6   2      552.20      561.49     96.33 o 
  13   6   2      209.49      285.98     70.73 o 
  14   6   2      102.58       95.24     46.83 o 
 -15   7   2      179.75       13.28     77.85 o 
 -14   7   2      539.94      483.97    122.80 o 
 -13   7   2       35.49       90.82     73.32 o 
 -12   7   2       97.84       55.44     67.74 o 
 -11   7   2      337.40      304.79     95.35 o 
 -10   7   2      147.60      101.47     36.22 o 
  -9   7   2     1734.11     1780.94     83.17 o 
  -8   7   2     4565.13     4606.38    109.19 o 
  -7   7   2     2244.02     2200.43     71.25 o 
  -6   7   2     8783.81     9289.98    161.93 o 
  -5   7   2      288.27      242.65     26.97 o 
  -4   7   2      186.95      201.78     30.84 o 
  -3   7   2      214.20      221.32     24.04 o 
  -2   7   2     3415.54     3403.05     78.16 o 
  -1   7   2     4258.60     4287.67    100.61 o 
   0   7   2     2979.16     3167.64    111.29 o 
   1   7   2    11281.48    11497.01    188.40 o 
   2   7   2       21.57       16.75     13.20 o 
   3   7   2     5730.62     5913.77    109.64 o 
   4   7   2      774.03      874.76     56.81 o 
   5   7   2      110.01       93.06     28.92 o 
   6   7   2       77.35       65.78     24.26 o 
   7   7   2       49.06       87.79     25.61 o 
   8   7   2     1430.56     1438.58     89.73 o 
   9   7   2        2.78      -26.91     25.95 o 
  10   7   2     2139.59     1835.44    152.85 o 
  11   7   2      101.67      144.82     51.25 o 
  12   7   2      287.78      314.54     73.24 o 
  13   7   2       12.11      -41.42     52.20 o 
  14   7   2       26.60       55.18     40.55 o 
 -14   8   2      406.90      482.16    127.03 o 
 -13   8   2      548.24      717.50    154.48 o 
 -12   8   2      107.76      100.47     74.22 o 
 -11   8   2     1239.26     1579.78    145.16 o 
 -10   8   2        9.35        5.99     28.04 o 
  -9   8   2      504.24      423.93     48.45 o 
  -8   8   2      587.12      608.53     46.60 o 
  -7   8   2       35.00        8.81     21.15 o 
  -6   8   2     3502.21     3384.85    100.03 o 
  -5   8   2      400.37      319.84     36.09 o 
  -4   8   2     5263.11     5206.67    111.65 o 
  -3   8   2     3001.26     2689.86     73.78 o 
  -2   8   2     3462.18     3479.61     83.60 o 
  -1   8   2       76.49       59.71     14.06 o 
   0   8   2       42.02       73.11     16.92 o 
   1   8   2     5045.88     4938.07    110.90 o 
   2   8   2       21.90       47.84     17.10 o 
   3   8   2     4911.91     4848.61    126.60 o 
   4   8   2     4932.22     5388.34    154.60 o 
   5   8   2     1182.41     1144.69     69.12 o 
   6   8   2     5775.10     5788.10    146.29 o 
   7   8   2      955.19     1066.97     72.84 o 
   8   8   2       48.56       29.45     24.11 o 
   9   8   2      384.55      242.91     60.40 o 
  10   8   2      805.05      902.36    116.26 o 
  11   8   2      106.15      137.32     50.63 o 
  12   8   2      600.32      481.78     90.91 o 
  13   8   2      376.85      269.81     72.90 o 
 -13   9   2       61.53       11.47     68.19 o 
 -12   9   2      241.53      120.99     87.50 o 
 -11   9   2        0.64      -14.02     32.97 o 
 -10   9   2       61.20       72.11     41.60 o 
  -9   9   2      567.37      545.97     66.66 o 
  -8   9   2      648.21      559.92     53.93 o 
  -7   9   2      561.62      589.47     46.88 o 
  -6   9   2     1376.90     1387.78     63.30 o 
  -5   9   2        4.22        1.12     13.58 o 
  -4   9   2      109.53      116.61     20.42 o 
  -3   9   2      663.10      606.13     42.14 o 
  -2   9   2     1357.74     1177.56     51.79 o 
  -1   9   2     3353.16     3311.21     93.69 o 
   0   9   2     3539.82     3736.08    131.20 o 
   1   9   2     2866.14     2754.58     92.13 o 
   2   9   2       90.91       51.87     21.60 o 
   3   9   2     1329.65     1348.71     73.91 o 
   4   9   2     1907.60     2317.68     90.70 o 
   5   9   2      102.49      115.69     29.53 o 
   6   9   2      416.18      373.04     46.12 o 
   7   9   2     1207.75     1327.03    124.38 o 
   8   9   2     2978.89     2935.50    126.19 o 
   9   9   2      196.91      264.65     63.07 o 
  10   9   2     1089.36     1173.10    132.10 o 
  11   9   2       77.37      105.44     45.33 o 
  12   9   2       23.18       51.35     52.20 o 
  13   9   2        8.20       49.64     81.92 o 
 -13  10   2        4.13      -11.77     41.94 o 
 -12  10   2      152.35      126.12     72.11 o 
 -11  10   2       16.12        3.02     50.99 o 
 -10  10   2      617.56      578.85     88.24 o 
  -9  10   2       42.84       84.49     37.90 o 
  -8  10   2     2036.83     2489.48    133.79 o 
  -7  10   2        3.42       63.26     25.10 o 
  -6  10   2       31.05      -11.20     16.81 o 
  -5  10   2      674.87      817.07     52.85 o 
  -4  10   2     4150.89     4417.27    109.30 o 
  -3  10   2       23.15       -1.41     34.23 o 
  -2  10   2       92.57       61.94     26.14 o 
  -1  10   2     3155.52     3297.83    155.10 o 
   0  10   2     1518.15     1549.57     72.93 o 
   1  10   2     1886.06     1956.57    115.19 o 
   2  10   2     1218.20     1263.01     73.84 o 
   3  10   2      413.84      503.25     52.48 o 
   4  10   2      938.77      987.72     71.52 o 
   5  10   2      300.40      337.38     44.87 o 
   6  10   2      267.55      293.89     82.44 o 
   7  10   2      103.55      119.41     35.67 o 
   8  10   2      193.98      272.88     48.49 o 
   9  10   2      627.33      783.11    105.55 o 
  10  10   2       39.88       35.68     36.44 o 
  11  10   2      211.77      252.85     62.94 o 
  12  10   2      395.11      440.83    103.34 o 
 -12  11   2      504.20      670.13    139.40 o 
 -11  11   2        5.24      -37.72     45.26 o 
 -10  11   2      749.60      697.61    129.44 o 
  -9  11   2      216.41      165.51     43.10 o 
  -8  11   2      116.32      152.95     41.33 o 
  -7  11   2      903.75      975.35     73.97 o 
  -6  11   2      294.90      238.31     55.70 o 
  -5  11   2      965.98      773.29    101.99 o 
  -4  11   2       13.87       13.48     42.24 o 
  -3  11   2      716.17      846.43    154.03 o 
  -2  11   2      218.92      237.09     44.69 o 
  -1  11   2      274.03      348.78     61.09 o 
   0  11   2     1821.02     1750.74    203.71 o 
   1  11   2      354.41      345.67     70.22 o 
   2  11   2     4241.73     4382.96    133.70 o 
   3  11   2     1377.25     1451.21     85.34 o 
   4  11   2     1399.23     1431.33     85.38 o 
   5  11   2     1238.86     1376.56     85.96 o 
   6  11   2      678.56      795.11     87.78 o 
   7  11   2      128.40      126.76     33.06 o 
   8  11   2      233.04      152.07     41.96 o 
   9  11   2        0.14      -23.42     33.25 o 
  10  11   2       84.51      166.91     51.21 o 
  11  11   2        0.68      119.39     53.10 o 
 -11  12   2       88.98      -19.01     50.39 o 
 -10  12   2       87.52       92.33     59.44 o 
  -9  12   2      533.90      495.05    105.80 o 
  -8  12   2      111.29       82.67     67.28 o 
  -7  12   2      797.78      841.13    148.75 o 
  -6  12   2      626.77      831.89    110.04 o 
  -5  12   2      218.39      196.28     56.03 o 
  -4  12   2      378.19      449.94     83.49 o 
  -3  12   2        0.51      -20.68     37.46 o 
  -2  12   2      267.11      221.25    101.83 o 
  -1  12   2       36.50       53.56     47.78 o 
   0  12   2      857.72     1142.00     94.72 o 
   1  12   2      127.62      126.79     38.97 o 
   2  12   2     2736.14     2725.23    188.81 o 
   3  12   2      758.77      746.06     98.74 o 
   4  12   2     1307.20     1298.50     86.76 o 
   5  12   2      584.81      563.69     71.34 o 
   6  12   2       48.98       16.93     25.65 o 
   7  12   2       91.87       25.37     31.07 o 
   8  12   2       15.76      -16.48     28.18 o 
   9  12   2      131.45      123.72     48.88 o 
  10  12   2      129.36      205.68     68.64 o 
  -9  13   2        0.34        2.11     64.27 o 
  -8  13   2      329.10      432.67    113.45 o 
  -7  13   2        0.62      -17.01     40.18 o 
  -6  13   2       36.86      143.15     56.05 o 
  -5  13   2       84.23      116.41     67.59 o 
  -4  13   2      196.75      150.05     56.18 o 
  -3  13   2      306.34      370.24    110.28 o 
  -2  13   2       10.94      -15.38     33.75 o 
  -1  13   2      196.94       97.38     54.59 o 
   0  13   2        1.53       -7.09     35.91 o 
   1  13   2      196.84      124.05     55.37 o 
   2  13   2      144.29      108.92     51.02 o 
   3  13   2       50.15      109.68     36.61 o 
   4  13   2      276.96      281.52     51.80 o 
   5  13   2      139.58      137.71     42.06 o 
   6  13   2       83.87       61.94     31.61 o 
   7  13   2       33.74      -40.94     27.29 o 
   8  13   2        0.75        7.74     30.01 o 
  -8  14   2       81.18      158.41     85.09 o 
  -7  14   2      310.16      242.72     70.45 o 
  -6  14   2      146.53      269.56     65.15 o 
  -5  14   2      117.57       99.80     57.52 o 
  -4  14   2       51.80       45.31     45.10 o 
  -3  14   2      117.09      127.64     91.88 o 
  -2  14   2        1.31       10.30     45.39 o 
  -1  14   2      402.87      465.86     91.89 o 
   0  14   2      220.49      340.35     75.31 o 
   1  14   2       38.94       54.14     72.87 o 
   2  14   2      746.09      776.39    115.02 o 
   3  14   2        2.27      100.16     52.80 o 
   4  14   2       31.14       54.10     43.64 o 
   5  14   2        0.36       57.52     45.86 o 
   6  14   2      272.18      273.40    105.45 o 
   7  14   2       67.33      109.28     46.05 o 
  -5  15   2      692.99      671.92    110.24 o 
  -4  15   2       44.59       60.76     63.51 o 
  -3  15   2     1013.30     1091.41    141.88 o 
  -2  15   2      104.39      111.84     63.97 o 
  -1  15   2      291.80      394.96    162.63 o 
   0  15   2      310.73      166.41     54.60 o 
   1  15   2      155.50      107.70     66.08 o 
   2  15   2      120.57       52.94     48.00 o 
   3  15   2       56.69      -29.86     93.69 o 
   4  15   2      957.66     1041.14    136.58 o 
   5  15   2       52.29       76.81     81.16 o 
 -16   1   3       10.21       44.68     56.06 o 
 -15   1   3        7.95       -8.42     38.53 o 
 -14   1   3      244.87      252.68     64.11 o 
 -13   1   3      856.66      730.53    208.04 o 
 -12   1   3      110.51      125.51     49.07 o 
 -11   1   3     4165.48     4673.93    199.48 o 
 -10   1   3      744.99      705.38     85.33 o 
  -9   1   3      867.69      828.01    117.67 o 
  -8   1   3      850.79      778.36     32.47 o 
  -7   1   3     1287.65     1308.13     53.16 o 
  -6   1   3      357.55      434.63     33.60 o 
  -5   1   3      229.74      130.60     27.18 o 
  -4   1   3    12096.57    11629.25    193.84 o 
  -3   1   3     2550.54     2639.74     65.81 o 
  -2   1   3    42099.50    44519.52    601.26 o 
  -1   1   3     5709.08     6261.55    108.68 o 
   0   1   3      325.59      335.04     20.10 o 
   1   1   3        6.11        6.47      7.31 o 
   2   1   3     1121.95     1172.94     38.95 o 
   3   1   3      119.17       92.65     13.03 o 
   4   1   3    10055.78    10461.56    163.76 o 
   5   1   3     3555.58     3632.50     86.18 o 
   6   1   3    13646.48    14585.49    198.07 o 
   7   1   3     1290.69     1177.24     46.75 o 
   8   1   3      256.53      249.97     32.58 o 
   9   1   3       71.67       43.72     20.17 o 
  10   1   3       98.51       72.70     30.40 o 
  11   1   3       31.15       35.66     23.30 o 
  12   1   3      212.60      276.56     43.31 o 
  13   1   3      435.17      569.99     62.36 o 
  14   1   3      265.21      226.94     83.43 o 
  15   1   3      217.96      236.78     66.87 o 
 -16   2   3      458.83      416.42    111.19 o 
 -15   2   3      325.23      215.79     65.92 o 
 -14   2   3      242.02      290.73     70.30 o 
 -13   2   3      198.93      190.67     58.86 o 
 -12   2   3      498.34      382.48     74.12 o 
 -11   2   3      430.49      386.31    153.28 o 
 -10   2   3      199.41      200.49     49.28 o 
  -9   2   3     4925.25     4990.76    185.60 o 
  -8   2   3      300.04      266.81     31.80 o 
  -7   2   3     7908.84     7775.89    197.52 o 
  -6   2   3     3882.88     3707.56     98.15 o 
  -5   2   3     5727.69     5608.35    122.91 o 
  -4   2   3      480.77      334.75     29.11 o 
  -3   2   3     4247.04     4448.96    117.02 o 
  -2   2   3     1631.25     1602.44     48.53 o 
  -1   2   3     6738.23     6598.11    116.09 o 
   0   2   3       39.89       21.56      9.57 o 
   1   2   3      205.53      171.65     16.06 o 
   2   2   3     6243.49     6490.03    117.29 o 
   3   2   3     2275.03     2217.17     52.00 o 
   4   2   3     2825.91     2759.90     58.53 o 
   5   2   3     4512.33     4499.79     85.55 o 
   6   2   3      166.45      191.53     20.24 o 
   7   2   3      137.73      150.93     26.29 o 
   8   2   3     1893.11     1931.83     76.17 o 
   9   2   3       24.72       40.95     20.53 o 
  10   2   3     1301.25     1300.75     79.71 o 
  11   2   3        5.82       33.38     22.88 o 
  12   2   3      278.80      288.73     63.58 o 
  13   2   3      179.31      115.28     42.20 o 
  14   2   3       67.30       50.05     39.58 o 
  15   2   3      322.72      388.35     66.68 o 
 -16   3   3      122.17      165.31     67.93 o 
 -15   3   3        0.68      -25.04     49.94 o 
 -14   3   3      159.63      187.65     70.30 o 
 -13   3   3      243.94      317.47     69.91 o 
 -12   3   3      620.11      601.11     88.99 o 
 -11   3   3      164.26      126.45     45.42 o 
 -10   3   3       24.68      -31.51     27.41 o 
  -9   3   3      707.78      691.79     79.24 o 
  -8   3   3      392.68      441.45     64.43 o 
  -7   3   3      289.84      174.14     27.03 o 
  -6   3   3     4992.29     5462.14    136.19 o 
  -5   3   3     1644.12     1570.14     60.38 o 
  -4   3   3     3855.34     3546.24     77.53 o 
  -3   3   3     2655.78     2652.55     77.76 o 
  -2   3   3      881.13      713.64     31.92 o 
  -1   3   3     4429.80     4652.21     83.62 o 
   0   3   3     3904.36     3917.95     92.66 o 
   1   3   3      370.37      426.64     32.24 o 
   2   3   3     2641.85     2600.17     55.61 o 
   3   3   3     5980.26     6412.63     97.48 o 
   4   3   3       84.35      100.04     14.53 o 
   5   3   3     7275.37     7435.85    120.24 o 
   6   3   3     1429.32     1399.59     46.78 o 
   7   3   3        4.28       23.18     12.18 o 
   8   3   3      944.84      903.36     58.67 o 
   9   3   3        0.65        4.04     16.43 o 
  10   3   3       97.37       68.62     22.91 o 
  11   3   3      107.52       93.07     33.70 o 
  12   3   3     1809.38     1830.75    138.15 o 
  13   3   3      141.96      196.52     45.70 o 
  14   3   3      372.08      270.60     70.13 o 
  15   3   3       61.13       55.05     45.84 o 
 -16   4   3      152.40      127.30     85.99 o 
 -15   4   3      504.00      507.30     91.30 o 
 -14   4   3        0.32      -12.36     38.07 o 
 -13   4   3     1043.06     1184.63    125.25 o 
 -12   4   3     1119.33     1058.84    118.13 o 
 -11   4   3       78.25       42.21     35.74 o 
 -10   4   3     2336.69     2500.70    137.72 o 
  -9   4   3     2631.62     2617.07    132.62 o 
  -8   4   3      490.97      515.67     48.51 o 
  -7   4   3     2483.14     2598.25     90.61 o 
  -6   4   3     9195.36     9516.14    163.78 o 
  -5   4   3       54.94       18.05     19.09 o 
  -4   4   3     1455.38     1422.34     49.20 o 
  -3   4   3     9624.59     8991.39    147.54 o 
  -2   4   3     4332.55     4296.83     86.01 o 
  -1   4   3     2951.11     2987.34    104.84 o 
   0   4   3     5985.61     6364.38    135.64 o 
   1   4   3     7199.06     7215.75    148.75 o 
   2   4   3      238.26      217.88     28.35 o 
   3   4   3     3319.22     3516.38     63.60 o 
   4   4   3     8217.42     8258.55    143.21 o 
   5   4   3     2827.54     2871.20     60.61 o 
   6   4   3     3101.88     3108.99     70.12 o 
   7   4   3     2149.47     2050.25     61.67 o 
   8   4   3       58.55       53.24     21.66 o 
   9   4   3       38.43       63.10     25.92 o 
  10   4   3      707.24      662.35     74.55 o 
  11   4   3      508.53      486.71     83.88 o 
  12   4   3        1.05      -35.35     34.36 o 
  13   4   3      442.61      562.21     96.26 o 
  14   4   3      345.27      503.85    127.78 o 
  15   4   3        4.04      -26.08     39.73 o 
 -16   5   3       62.49      -16.42     83.13 o 
 -15   5   3      596.63      747.69    106.10 o 
 -14   5   3       37.17        3.58     46.10 o 
 -13   5   3      131.04      220.79     64.43 o 
 -12   5   3      149.36      104.60     83.88 o 
 -11   5   3       11.61       35.67     38.32 o 
 -10   5   3     1048.13      855.04     93.98 o 
  -9   5   3      757.88      602.27     58.17 o 
  -8   5   3     4989.03     5472.80    122.51 o 
  -7   5   3     6884.22     7394.88    146.49 o 
  -6   5   3     4191.58     3853.25     96.00 o 
  -5   5   3     1216.89     1156.56     53.92 o 
  -4   5   3      361.57      334.15     30.12 o 
  -3   5   3     2422.93     2508.36     68.40 o 
  -2   5   3       26.43       16.41      9.98 o 
  -1   5   3     7730.52     8355.41    137.89 o 
   0   5   3    15428.71    16150.66    257.93 o 
   1   5   3    10415.07    11209.75    216.30 o 
   2   5   3    24118.38    26581.56    420.39 o 
   3   5   3     1208.70     1073.94     40.60 o 
   4   5   3      633.83      673.67     33.81 o 
   5   5   3        7.98       -0.79     10.68 o 
   6   5   3      759.57      823.60     43.17 o 
   7   5   3      891.73      939.47     66.55 o 
   8   5   3       79.71       73.01     27.10 o 
   9   5   3     3315.18     3369.56    205.93 o 
  10   5   3       18.44       73.48     34.58 o 
  11   5   3     1918.05     1789.62    155.08 o 
  12   5   3        7.39       20.67     33.92 o 
  13   5   3        2.64       30.40     32.66 o 
  14   5   3        1.45       12.66     39.76 o 
 -15   6   3        0.94      -39.94     43.45 o 
 -14   6   3      164.43      212.89     62.56 o 
 -13   6   3      199.47      144.99     50.24 o 
 -12   6   3     1112.45     1242.02    121.62 o 
 -11   6   3      187.63      109.66     45.44 o 
 -10   6   3     1174.25     1307.14    111.47 o 
  -9   6   3      174.25      130.46     32.75 o 
  -8   6   3      315.43      270.53     32.26 o 
  -7   6   3     1694.42     1646.66     74.95 o 
  -6   6   3      305.40      249.95     29.57 o 
  -5   6   3     4955.24     4909.25    112.26 o 
  -4   6   3        1.99       20.25     12.40 o 
  -3   6   3     2413.79     2113.44     87.80 o 
  -2   6   3     2171.07     2474.48     68.77 o 
  -1   6   3     7821.29     8300.08    143.56 o 
   0   6   3     1806.63     1784.57     74.95 o 
   1   6   3     3769.62     3722.59    193.61 o 
   2   6   3     6178.13     6530.12    197.11 o 
   3   6   3        2.51       -5.95     14.87 o 
   4   6   3     6823.90     7181.03    124.53 o 
   5   6   3      850.04      921.31     55.85 o 
   6   6   3     2830.74     2858.51    136.11 o 
   7   6   3      356.65      335.91     39.31 o 
   8   6   3     2253.37     2375.72    139.18 o 
   9   6   3        9.33      -25.55     27.58 o 
  10   6   3      385.76      374.23     69.11 o 
  11   6   3      429.56      440.22     82.55 o 
  12   6   3      117.00      163.21     63.82 o 
  13   6   3      326.33      318.06    127.63 o 
  14   6   3      138.89      177.03     76.64 o 
 -15   7   3       84.46      276.08    104.70 o 
 -14   7   3       91.90      282.09     85.69 o 
 -13   7   3      217.76      192.85     85.24 o 
 -12   7   3       37.25       60.20     78.30 o 
 -11   7   3      348.44      353.94     69.62 o 
 -10   7   3     1084.98     1003.14    101.85 o 
  -9   7   3        5.40      -10.92     27.39 o 
  -8   7   3     1856.81     1989.63    109.27 o 
  -7   7   3      836.74      871.74     55.88 o 
  -6   7   3      135.60      108.65     23.73 o 
  -5   7   3     4322.02     4313.08    109.67 o 
  -4   7   3      278.03      228.93     28.43 o 
  -3   7   3       16.87        5.89     11.33 o 
  -2   7   3      178.31      119.12     19.80 o 
  -1   7   3     6917.41     7331.79    138.15 o 
   0   7   3     1435.21     1467.25     50.71 o 
   1   7   3     7564.48     7822.25    137.36 o 
   2   7   3     2980.51     2897.45    104.72 o 
   3   7   3      785.20      795.64     54.32 o 
   4   7   3     1066.32     1026.00     61.84 o 
   5   7   3       72.44       76.47     22.14 o 
   6   7   3        7.77       15.90     16.83 o 
   7   7   3     2498.49     2514.30    187.97 o 
   8   7   3     1253.19     1312.90    120.14 o 
   9   7   3     2087.56     1905.09    150.22 o 
  10   7   3        0.07       -0.78     30.54 o 
  11   7   3      477.48      413.46     79.20 o 
  12   7   3      239.54      257.51    124.31 o 
  13   7   3       52.49       34.67     36.65 o 
 -14   8   3       12.88      -23.23     63.66 o 
 -13   8   3      108.34       11.16     54.01 o 
 -12   8   3      534.85      514.08     85.66 o 
 -11   8   3        2.61       48.88     39.95 o 
 -10   8   3        8.93        0.72     34.44 o 
  -9   8   3        2.02       -3.08     23.97 o 
  -8   8   3      303.10      289.07     37.92 o 
  -7   8   3      334.19      311.29     37.06 o 
  -6   8   3      237.70      215.36     27.49 o 
  -5   8   3       37.54       16.25     17.62 o 
  -4   8   3       69.30       75.07     27.90 o 
  -3   8   3        9.52       22.28     15.72 o 
  -2   8   3       24.00       29.88     15.28 o 
  -1   8   3       44.58       23.58     12.08 o 
   0   8   3       45.88       63.96     29.09 o 
   1   8   3     1803.66     1836.15     88.65 o 
   2   8   3      173.46      188.30     34.62 o 
   3   8   3     1140.16     1215.42     69.07 o 
   4   8   3      605.45      644.65     55.48 o 
   5   8   3      356.94      299.19     44.06 o 
   6   8   3       82.79       89.80     32.18 o 
   7   8   3        8.26        1.57     19.74 o 
   8   8   3        0.80      -12.40     23.33 o 
   9   8   3       26.68      -37.65     44.96 o 
  10   8   3       98.31       73.97     43.86 o 
  11   8   3      220.77      156.44    125.82 o 
  12   8   3        8.58      -13.59     59.14 o 
  13   8   3       37.45       67.60     45.64 o 
 -14   9   3      208.67      177.41     85.69 o 
 -13   9   3        2.80       65.78     64.57 o 
 -12   9   3      348.51      401.60    111.04 o 
 -11   9   3      148.03      164.14     80.86 o 
 -10   9   3      441.87      531.64    117.97 o 
  -9   9   3      923.64      903.19     78.40 o 
  -8   9   3     4290.75     4507.62    128.52 o 
  -7   9   3      565.28      476.38     48.62 o 
  -6   9   3      164.26      113.15     25.06 o 
  -5   9   3     1377.18     1478.51    108.84 o 
  -4   9   3       70.47       55.57     18.94 o 
  -3   9   3      915.16      886.59     54.81 o 
  -2   9   3     3656.15     3922.43    311.57 o 
  -1   9   3     5413.45     5442.73    194.27 o 
   0   9   3     4216.17     4441.63    155.16 o 
   1   9   3     2619.79     2609.66    110.81 o 
   2   9   3     1271.00     1458.83    106.18 o 
   3   9   3        5.17        2.94     16.01 o 
   4   9   3     1867.35     1777.45     91.67 o 
   5   9   3       18.19       15.51     20.75 o 
   6   9   3       42.74       23.04     22.03 o 
   7   9   3      543.36      449.43     50.87 o 
   8   9   3      444.39      445.29     59.19 o 
   9   9   3      118.77       50.31     40.73 o 
  10   9   3      286.99      263.41     65.02 o 
  11   9   3       11.74       33.96     35.48 o 
  12   9   3       71.76       89.23     47.27 o 
 -13  10   3        3.32       66.68     64.87 o 
 -12  10   3      286.44      432.98    117.97 o 
 -11  10   3        5.05      -26.55     52.20 o 
 -10  10   3     1166.91     1157.72    167.46 o 
  -9  10   3      264.19      172.84     53.09 o 
  -8  10   3      131.65      160.51     37.06 o 
  -7  10   3     1496.83     1446.27     78.96 o 
  -6  10   3       70.85       34.04     22.04 o 
  -5  10   3     1193.92     1297.40     91.06 o 
  -4  10   3     1515.20     1480.20     93.88 o 
  -3  10   3     4556.13     4543.99    154.88 o 
  -2  10   3     1587.83     1731.12    104.66 o 
  -1  10   3     2248.91     2367.37    114.37 o 
   0  10   3      310.62      338.21     50.40 o 
   1  10   3       55.92       47.04     20.41 o 
   2  10   3      532.49      490.81     51.55 o 
   3  10   3      929.69      958.76     70.67 o 
   4  10   3     2990.28     3100.06    130.09 o 
   5  10   3     1445.13     1599.41    123.64 o 
   6  10   3     1448.53     1383.14     85.11 o 
   7  10   3      618.81      540.01     57.81 o 
   8  10   3      171.78      168.42     40.69 o 
   9  10   3       70.84      100.14     42.95 o 
  10  10   3        7.58       77.59     42.39 o 
  11  10   3        1.66       22.49     53.41 o 
 -12  11   3       19.53        2.72     56.12 o 
 -11  11   3       17.64       53.10     50.99 o 
 -10  11   3       16.22       30.78     47.67 o 
  -9  11   3      175.80      125.95     48.42 o 
  -8  11   3      551.65      427.23     94.87 o 
  -7  11   3      283.70      314.62     64.52 o 
  -6  11   3       15.58       64.22     48.13 o 
  -5  11   3       24.04       -0.64     35.43 o 
  -4  11   3      766.76      685.10    101.09 o 
  -3  11   3       42.95       17.08     28.23 o 
  -2  11   3      168.14      149.78     40.27 o 
  -1  11   3       90.11       51.94     30.08 o 
   0  11   3       90.84       86.45     62.48 o 
   1  11   3       27.73       47.46     23.95 o 
   2  11   3      115.31      167.31     33.46 o 
   3  11   3      210.42      164.02     32.71 o 
   4  11   3       76.75       90.13     32.75 o 
   5  11   3       30.98       51.91     34.23 o 
   6  11   3      125.92      150.13     33.44 o 
   7  11   3       79.58       55.58     40.31 o 
   8  11   3       35.52      119.29     44.90 o 
   9  11   3      163.83      136.08    110.73 o 
  10  11   3        2.14       -5.05     39.39 o 
  -9  12   3      944.14     1054.83    171.98 o 
  -8  12   3       55.98       73.39     45.77 o 
  -7  12   3      765.99      844.84    109.83 o 
  -6  12   3     1031.68      884.02    113.45 o 
  -5  12   3        5.87       -3.73     33.71 o 
  -4  12   3      534.94      437.27    109.68 o 
  -3  12   3       37.60       43.15     42.47 o 
  -2  12   3     1064.45     1112.21    106.88 o 
  -1  12   3      551.72      400.25     60.03 o 
   0  12   3     3625.46     3960.98    156.93 o 
   1  12   3     1750.84     1860.62    112.60 o 
   2  12   3       91.98      106.10     40.44 o 
   3  12   3     1370.01     1590.66    120.29 o 
   4  12   3      829.73      852.97     72.92 o 
   5  12   3      104.47       81.60     29.65 o 
   6  12   3       33.21       49.38     27.95 o 
   7  12   3      887.31      815.86     85.52 o 
   8  12   3      228.71      259.26     48.44 o 
   9  12   3      322.00      408.72    114.50 o 
  -9  13   3      176.70      305.04    117.07 o 
  -8  13   3        8.32       89.61     68.79 o 
  -7  13   3       14.97       71.27     44.99 o 
  -6  13   3     1188.66     1089.57    173.34 o 
  -5  13   3       78.57      128.26     53.37 o 
  -4  13   3     3084.52     3279.74    230.67 o 
  -3  13   3       23.64       22.59     43.62 o 
  -2  13   3     1570.51     1561.44    157.24 o 
  -1  13   3      579.11      563.50     96.94 o 
   0  13   3      306.99      327.71     79.10 o 
   1  13   3      131.43      123.97     37.25 o 
   2  13   3       58.65       44.91     32.04 o 
   3  13   3     2034.71     2547.67    323.30 o 
   4  13   3       35.30       23.51     28.97 o 
   5  13   3     1541.14     1903.11    126.50 o 
   6  13   3      338.80      263.35     46.49 o 
   7  13   3      312.10      305.95     67.21 o 
   8  13   3      220.76      264.33     47.55 o 
  -8  14   3       87.63      145.73     98.66 o 
  -7  14   3      699.72      826.95    129.59 o 
  -6  14   3      238.31      217.31     66.42 o 
  -5  14   3      316.67      316.91     73.97 o 
  -4  14   3       10.77       43.04     50.24 o 
  -3  14   3       56.06       57.57     81.16 o 
  -2  14   3       63.37      138.19     58.65 o 
  -1  14   3      489.97      513.16    169.72 o 
   0  14   3      195.81      173.14     60.91 o 
   1  14   3      851.98      708.07    114.52 o 
   2  14   3      528.01      638.12    108.37 o 
   3  14   3      308.60      279.41     73.92 o 
   4  14   3      207.98      228.39     66.98 o 
   5  14   3       62.72      134.25     36.38 o 
   6  14   3       58.20       51.24     39.34 o 
  -5  15   3       13.87       83.05     47.89 o 
  -4  15   3      173.82      278.28     72.86 o 
  -3  15   3       43.08       91.28     59.26 o 
  -2  15   3      547.48      663.35    117.01 o 
  -1  15   3        3.04        3.77     39.04 o 
   0  15   3       13.46      103.81     45.26 o 
   1  15   3       20.37       32.79     47.51 o 
   2  15   3      324.89      369.82     88.68 o 
   3  15   3       53.86       96.51     62.16 o 
   4  15   3       14.18      -62.18     41.46 o 
 -17   0   4      106.29       -6.34     78.45 o 
 -16   0   4      125.05       56.72     88.71 o 
 -15   0   4      164.29      113.45     79.96 o 
 -14   0   4      803.82     1013.50    171.98 o 
 -13   0   4     1512.89      975.18    164.44 o 
 -12   0   4      238.54      201.85     82.67 o 
 -11   0   4     1097.34     1200.57    159.31 o 
 -10   0   4      846.26      921.17    134.27 o 
  -9   0   4      949.02      932.33    123.41 o 
  -8   0   4     7148.30     7319.87    180.82 o 
  -7   0   4      284.89      260.99     32.13 o 
  -6   0   4    12255.72    12948.24    269.29 o 
  -5   0   4    12869.69    13036.97    401.60 o 
  -4   0   4    21980.69    24040.31    632.42 o 
  -3   0   4     1185.43     1218.67     79.35 o 
  -2   0   4     1892.42     1670.05     87.20 o 
  -1   0   4    14164.75    15365.09    402.50 o 
   0   0   4     6250.93     7233.58    217.85 o 
   1   0   4     8952.44     9780.75    280.00 o 
   2   0   4     8112.58     9438.59    283.32 o 
   3   0   4    13809.07    14009.13    398.28 o 
   4   0   4     9339.63     8700.23    209.22 o 
   5   0   4    24894.76    26310.04    875.61 o 
   6   0   4     5270.49     5965.04    181.71 o 
   7   0   4     1262.94     1347.55     56.88 o 
   8   0   4     6697.48     6679.08    296.75 o 
   9   0   4       32.92       42.69     30.08 o 
  10   0   4      275.05      252.05     58.89 o 
  11   0   4     2479.12     2686.82    169.42 o 
  12   0   4       30.01       60.56     50.24 o 
  13   0   4      468.77      507.97     88.71 o 
  14   0   4       14.61       48.23     41.18 o 
  15   0   4       19.97      -50.74     33.83 o 
 -16   1   4      111.75      121.17     63.64 o 
 -15   1   4      125.41      104.06     59.65 o 
 -14   1   4        1.01      -18.22     35.69 o 
 -13   1   4      687.45      537.75     87.17 o 
 -12   1   4      938.20     1031.06    112.46 o 
 -11   1   4      701.87      555.99     81.86 o 
 -10   1   4     4861.28     4831.39    192.81 o 
  -9   1   4       11.61       19.95     27.41 o 
  -8   1   4     1928.23     1780.32     67.52 o 
  -7   1   4     3877.48     4172.74    108.50 o 
  -6   1   4     1723.79     1484.63     57.99 o 
  -5   1   4     7111.37     6713.35    137.98 o 
  -4   1   4      207.90      212.93     24.58 o 
  -3   1   4    10359.29    10951.44    185.79 o 
  -2   1   4     5720.51     6061.36    115.69 o 
  -1   1   4    14642.05    15569.38    237.89 o 
   0   1   4     3541.78     3750.66     80.38 o 
   1   1   4      135.99      131.21     16.68 o 
   2   1   4     2320.58     2729.20     69.43 o 
   3   1   4      412.91      391.70     31.21 o 
   4   1   4    24280.79    25543.82    301.20 o 
   5   1   4       11.22       13.50      9.18 o 
   6   1   4    33204.27    36427.71    424.19 o 
   7   1   4      481.00      447.35     30.88 o 
   8   1   4      262.40      226.61     30.94 o 
   9   1   4       49.66       37.25     22.36 o 
  10   1   4      207.65      168.53     33.87 o 
  11   1   4      310.11      354.37     45.42 o 
  12   1   4        0.67       36.46     24.65 o 
  13   1   4      963.92      979.09     82.49 o 
  14   1   4      310.02      345.92     85.45 o 
  15   1   4      116.92       22.43     36.51 o 
 -16   2   4       92.78       95.49     61.08 o 
 -15   2   4      348.38      393.12     85.13 o 
 -14   2   4      107.86      101.23     55.26 o 
 -13   2   4       21.98       19.41     40.85 o 
 -12   2   4      187.50      171.28     53.83 o 
 -11   2   4     2816.46     2895.31    153.72 o 
 -10   2   4       95.78       46.88     34.38 o 
  -9   2   4      101.74      132.33     41.66 o 
  -8   2   4     5245.94     5570.44    138.69 o 
  -7   2   4     3360.03     3237.07     96.04 o 
  -6   2   4     1956.47     1940.68     68.95 o 
  -5   2   4      637.85      786.88     59.38 o 
  -4   2   4     6489.49     6728.30    136.79 o 
  -3   2   4      957.70      965.70     41.59 o 
  -2   2   4    15327.52    15817.65    246.64 o 
  -1   2   4     1512.15     1373.38     44.09 o 
   0   2   4     3940.18     4029.16     83.78 o 
   1   2   4     1543.13     1636.28     78.51 o 
   2   2   4     6996.40     7249.45    134.28 o 
   3   2   4      382.87      326.11     26.93 o 
   4   2   4      210.49      219.78     19.61 o 
   5   2   4     1477.35     1382.65     50.46 o 
   6   2   4     5568.57     6123.99    111.75 o 
   7   2   4      176.77      173.34     20.90 o 
   8   2   4       76.97      105.16     23.07 o 
   9   2   4      941.96      825.95     63.31 o 
  10   2   4      283.63      263.71     38.42 o 
  11   2   4      808.30      873.38     73.39 o 
  12   2   4      290.17      248.49     41.56 o 
  13   2   4       98.71      126.40     41.90 o 
  14   2   4      262.16      206.55     62.98 o 
 -16   3   4       23.11       31.16     62.27 o 
 -15   3   4       35.68       55.29     46.82 o 
 -14   3   4       59.47      131.18     56.08 o 
 -13   3   4        0.05      -22.82     34.36 o 
 -12   3   4      479.81      450.01     79.46 o 
 -11   3   4      155.39      170.95     51.26 o 
 -10   3   4      103.65      144.33     45.44 o 
  -9   3   4      934.46      825.73     59.69 o 
  -8   3   4        3.34       -4.08     15.14 o 
  -7   3   4      733.26      748.05     51.54 o 
  -6   3   4     1910.57     2068.68     75.59 o 
  -5   3   4    12360.09    13211.26    236.69 o 
  -4   3   4     5945.28     6072.49    133.12 o 
  -3   3   4    12513.74    13996.06    233.91 o 
  -2   3   4        6.37       19.22     12.25 o 
  -1   3   4      269.55      215.57     20.20 o 
   0   3   4     1048.14     1084.23     35.17 o 
   1   3   4      213.89      198.76     23.45 o 
   2   3   4     3365.24     3328.68     89.05 o 
   3   3   4     1046.78      929.06     33.28 o 
   4   3   4     4462.72     4541.03     83.27 o 
   5   3   4     2901.47     2808.10     66.38 o 
   6   3   4       21.50       34.48     11.88 o 
   7   3   4       31.96       15.04     12.26 o 
   8   3   4        6.15       19.59     16.41 o 
   9   3   4      680.91      647.65     58.05 o 
  10   3   4      570.69      526.91     53.41 o 
  11   3   4      154.83      138.11     39.93 o 
  12   3   4      725.07      878.90    154.48 o 
  13   3   4        6.12       29.02     38.32 o 
  14   3   4        2.50       15.21     39.09 o 
 -16   4   4      120.29      160.70     66.83 o 
 -15   4   4      542.46      531.87     95.97 o 
 -14   4   4       11.29       72.50     46.61 o 
 -13   4   4      215.53      138.99     55.69 o 
 -12   4   4      672.76      494.23     83.73 o 
 -11   4   4      780.71      807.92     98.08 o 
 -10   4   4      392.79      571.62     79.78 o 
  -9   4   4     2367.76     2395.48     96.40 o 
  -8   4   4     1485.59     1510.77     73.77 o 
  -7   4   4     2471.00     2705.16    146.25 o 
  -6   4   4     8832.40     9152.62    191.93 o 
  -5   4   4     1822.65     2147.47     77.04 o 
  -4   4   4     9861.84    10484.41    171.57 o 
  -3   4   4        3.99       10.76     10.24 o 
  -2   4   4     2307.21     2364.68     62.39 o 
  -1   4   4       61.90       55.15     23.43 o 
   0   4   4     5389.70     5199.56    139.34 o 
   1   4   4     1660.65     1678.91     65.54 o 
   2   4   4     7486.99     7924.89    167.03 o 
   3   4   4     6184.39     6190.52     95.40 o 
   4   4   4      217.57      217.13     24.67 o 
   5   4   4     2128.50     2042.37     55.60 o 
   6   4   4        1.21       22.71     11.37 o 
   7   4   4     1646.11     1772.17     74.94 o 
   8   4   4      218.49      175.99     32.10 o 
   9   4   4     1940.95     1820.89    137.02 o 
  10   4   4       13.50        2.41     26.51 o 
  11   4   4      588.32      399.91     76.64 o 
  12   4   4      167.12       39.42     75.28 o 
  13   4   4       12.35       68.16     41.40 o 
  14   4   4       84.19       90.26     46.75 o 
 -16   5   4       11.09       17.42     49.83 o 
 -15   5   4       64.06      121.05     58.38 o 
 -14   5   4       11.41       10.38     44.68 o 
 -13   5   4        0.88      -39.05     38.58 o 
 -12   5   4        2.06      -33.91     40.43 o 
 -11   5   4      296.43      342.37     66.79 o 
 -10   5   4      264.83      301.22     66.08 o 
  -9   5   4      364.31      315.69     44.98 o 
  -8   5   4     1764.31     1846.64     85.44 o 
  -7   5   4        4.73       -6.46     25.42 o 
  -6   5   4     1126.58     1349.63     56.91 o 
  -5   5   4      129.39       89.74     18.23 o 
  -4   5   4      701.62      745.42     43.42 o 
  -3   5   4      294.25      297.57     27.51 o 
  -2   5   4       31.34      102.60     17.35 o 
  -1   5   4     3171.44     2839.08     66.20 o 
   0   5   4      396.25      406.63     40.20 o 
   1   5   4     6129.89     6531.53    190.90 o 
   2   5   4      126.63      153.25     27.02 o 
   3   5   4      737.92      839.13     26.03 o 
   4   5   4       44.47       45.78     12.64 o 
   5   5   4       12.54        6.27     10.14 o 
   6   5   4     1061.91     1180.94     59.20 o 
   7   5   4       48.87       31.43     19.96 o 
   8   5   4      804.09      643.20     83.30 o 
   9   5   4       14.84       24.67     28.86 o 
  10   5   4      106.14       70.09     64.42 o 
  11   5   4        1.19        9.31     34.49 o 
  12   5   4        0.63      -42.83     28.55 o 
  13   5   4       25.29       -9.82     36.83 o 
  14   5   4        9.02       -6.49     37.33 o 
 -15   6   4        1.76      -10.80     78.15 o 
 -14   6   4      407.69      402.04     79.08 o 
 -13   6   4        3.15      -28.25     39.19 o 
 -12   6   4      314.84      417.12     77.36 o 
 -11   6   4       33.09       70.34     42.84 o 
 -10   6   4      179.03      108.58     43.50 o 
  -9   6   4      719.55      666.25     65.42 o 
  -8   6   4      275.45      252.88     33.24 o 
  -7   6   4        0.92        3.12     18.17 o 
  -6   6   4      830.41      749.54     59.18 o 
  -5   6   4     2654.91     2591.33     89.89 o 
  -4   6   4      542.45      610.97     46.60 o 
  -3   6   4        2.45       -1.22     11.37 o 
  -2   6   4     1378.09     1290.90     60.01 o 
  -1   6   4     8307.07     8267.99    143.19 o 
   0   6   4     1013.02      900.72     68.68 o 
   1   6   4      263.02      343.48     40.36 o 
   2   6   4     1366.79     1368.89     71.67 o 
   3   6   4     1816.52     1791.09     86.56 o 
   4   6   4     3259.82     3114.71     94.82 o 
   5   6   4      361.15      309.55     36.49 o 
   6   6   4      390.43      321.81     37.75 o 
   7   6   4       57.09       38.83     25.76 o 
   8   6   4      978.67      901.76    101.81 o 
   9   6   4      153.97      134.87     46.77 o 
  10   6   4       89.69       77.88     41.18 o 
  11   6   4       32.62       10.98     33.90 o 
  12   6   4      589.94      570.34     97.81 o 
  13   6   4        0.89        8.57     39.30 o 
 -15   7   4       19.65        3.55     44.12 o 
 -14   7   4      655.62      744.36    172.89 o 
 -13   7   4        9.06       15.44     41.48 o 
 -12   7   4       12.83      -31.52     35.18 o 
 -11   7   4     1291.89     1324.19    158.10 o 
 -10   7   4      204.48      178.30     49.02 o 
  -9   7   4     5158.88     5295.62    164.18 o 
  -8   7   4      953.26     1013.93     62.37 o 
  -7   7   4     7169.74     7309.66    158.52 o 
  -6   7   4     3956.16     3828.27    105.45 o 
  -5   7   4     2958.40     2963.87     88.92 o 
  -4   7   4      586.30      675.68     45.59 o 
  -3   7   4       45.84       63.68     26.48 o 
  -2   7   4     2397.23     2402.38     83.31 o 
  -1   7   4      214.20      178.60     30.83 o 
   0   7   4    11516.34    12157.01    279.18 o 
   1   7   4     9486.69     9790.46    218.98 o 
   2   7   4     4139.41     4192.79    132.27 o 
   3   7   4     5217.49     5458.56    154.67 o 
   4   7   4      171.18      196.26     44.64 o 
   5   7   4      166.78      168.82     31.05 o 
   6   7   4        1.42        5.72     16.54 o 
   7   7   4        5.47       18.56     19.85 o 
   8   7   4     2244.81     2268.03    147.61 o 
   9   7   4      181.31      175.98     53.71 o 
  10   7   4     2666.54     2686.69    185.16 o 
  11   7   4        0.55       53.02     40.16 o 
  12   7   4      362.78      243.69     64.98 o 
  13   7   4       24.64       77.59     45.24 o 
 -14   8   4        1.89      -80.11     53.41 o 
 -13   8   4      113.99      229.22     69.55 o 
 -12   8   4      599.54      644.82     96.75 o 
 -11   8   4      586.46      606.98    115.11 o 
 -10   8   4     1209.71     1420.95    142.26 o 
  -9   8   4       54.49       71.11     33.31 o 
  -8   8   4        3.75      -11.33     18.04 o 
  -7   8   4        6.98       19.29     19.44 o 
  -6   8   4       53.37       16.78     33.27 o 
  -5   8   4      194.48      144.24     25.66 o 
  -4   8   4     7244.24     7807.00    162.79 o 
  -3   8   4      395.47      286.24     32.78 o 
  -2   8   4    12178.21    12121.09    260.84 o 
  -1   8   4      833.79      809.21     66.55 o 
   0   8   4     2086.24     2107.77     96.93 o 
   1   8   4      250.84      308.39     66.20 o 
   2   8   4       38.21       69.10     25.86 o 
   3   8   4       94.17      101.36     25.92 o 
   4   8   4        5.71       13.52     18.21 o 
   5   8   4     4556.15     4692.42    132.90 o 
   6   8   4      101.14      116.14     27.85 o 
   7   8   4     4343.24     5035.69    166.88 o 
   8   8   4      146.32      190.83     52.40 o 
   9   8   4      271.07      192.00     66.53 o 
  10   8   4       16.99      -38.84     84.63 o 
  11   8   4       16.98       -3.87     37.46 o 
  12   8   4      209.40      171.52     63.28 o 
 -14   9   4      100.29      290.86     89.31 o 
 -13   9   4      237.38      263.71    108.02 o 
 -12   9   4        5.07      -57.93     52.20 o 
 -11   9   4        0.29      -52.97     35.31 o 
 -10   9   4      133.03       89.96     57.03 o 
  -9   9   4      427.30      368.81     54.61 o 
  -8   9   4       21.81       31.18     24.35 o 
  -7   9   4      637.14      676.44     55.89 o 
  -6   9   4     2050.81     2126.39     84.27 o 
  -5   9   4       71.39       72.63     22.21 o 
  -4   9   4     1823.82     1726.80    122.32 o 
  -3   9   4       11.78       -8.01     19.93 o 
  -2   9   4     1703.24     1609.61     91.90 o 
  -1   9   4       25.58        8.36     21.61 o 
   0   9   4     6982.97     7386.70    200.36 o 
   1   9   4      508.44      579.50     85.78 o 
   2   9   4     1190.82     1103.32     83.64 o 
   3   9   4     1095.56     1158.84     80.39 o 
   4   9   4        0.50        2.88     18.85 o 
   5   9   4      367.33      357.61     44.92 o 
   6   9   4       19.97       21.95     21.71 o 
   7   9   4      368.93      371.61     55.47 o 
   8   9   4        1.66       15.65     34.30 o 
   9   9   4      810.16      707.54    102.83 o 
  10   9   4      311.65      457.61     83.40 o 
  11   9   4       37.65       97.95     69.85 o 
  12   9   4       81.73       38.79     45.52 o 
 -13  10   4       33.16      102.89     63.66 o 
 -12  10   4       76.69      134.57     78.75 o 
 -11  10   4       19.54       36.81     61.25 o 
 -10  10   4      873.33      814.96    146.04 o 
  -9  10   4        4.12      -23.80     27.22 o 
  -8  10   4     2215.93     2431.81     97.83 o 
  -7  10   4      434.41      366.97     43.42 o 
  -6  10   4      125.37      129.77     35.37 o 
  -5  10   4     1468.51     1568.14    145.17 o 
  -4  10   4     1104.12     1261.50     90.86 o 
  -3  10   4       10.59      -22.09     23.65 o 
  -2  10   4      467.40      398.97     57.03 o 
  -1  10   4     1080.54     1027.56     85.20 o 
   0  10   4       23.76       56.29     27.44 o 
   1  10   4      602.66      449.36     59.92 o 
   2  10   4     1053.52      974.70     70.94 o 
   3  10   4      357.13      348.39     45.18 o 
   4  10   4      535.42      541.95     57.62 o 
   5  10   4       36.09       41.68     21.86 o 
   6  10   4      244.72      296.43     43.87 o 
   7  10   4      536.20      536.70     67.46 o 
   8  10   4      827.64      820.15    107.30 o 
   9  10   4      664.31      729.72    107.09 o 
  10  10   4       11.14      -40.94     33.72 o 
  11  10   4      149.73      117.16     60.37 o 
 -12  11   4      297.13      335.52     95.65 o 
 -11  11   4      157.38      137.59     68.79 o 
 -10  11   4      355.44      540.99    110.73 o 
  -9  11   4      624.50      567.55    131.85 o 
  -8  11   4      118.96      144.11     69.25 o 
  -7  11   4      402.71      455.49     77.22 o 
  -6  11   4        5.02        8.07     28.15 o 
  -5  11   4      766.08      907.69    100.51 o 
  -4  11   4       40.00      112.64     38.40 o 
  -3  11   4      832.38      989.04     93.60 o 
  -2  11   4       50.37       14.22     29.50 o 
  -1  11   4       96.93      112.55     35.81 o 
   0  11   4       53.85       32.27     27.37 o 
   1  11   4        6.08       -3.81     22.30 o 
   2  11   4        9.45      -10.26     27.44 o 
   3  11   4       15.39       -8.04     21.21 o 
   4  11   4     1341.32     1499.45     91.28 o 
   5  11   4       54.83       50.16     25.63 o 
   6  11   4     2421.17     2785.69    113.97 o 
   7  11   4        3.38       56.85     35.66 o 
   8  11   4      344.94      369.63     71.97 o 
   9  11   4       40.58       18.43     54.31 o 
  10  11   4        6.90       20.66     37.26 o 
  -9  12   4      179.33      330.09    103.79 o 
  -8  12   4      616.83      681.89     93.78 o 
  -7  12   4       73.70      103.25     46.99 o 
  -6  12   4     2854.77     3060.91    183.34 o 
  -5  12   4       11.04        3.67     35.83 o 
  -4  12   4      929.99      929.73    120.93 o 
  -3  12   4       25.56      -13.88     25.54 o 
  -2  12   4      525.98      532.19     70.13 o 
  -1  12   4       75.85       57.81     31.15 o 
   0  12   4     1110.16     1395.33    132.46 o 
   1  12   4      259.40      209.27     45.05 o 
   2  12   4      316.67      233.41     47.98 o 
   3  12   4     2716.01     2962.15    161.48 o 
   4  12   4        2.28       30.50     24.72 o 
   5  12   4     1871.75     1972.81    108.70 o 
   6  12   4       80.52       94.04     44.68 o 
   7  12   4      404.00      337.70     56.25 o 
   8  12   4       22.17      -54.37     38.62 o 
   9  12   4      355.22      400.07     83.14 o 
  -9  13   4       12.03       55.22     74.22 o 
  -8  13   4       48.00       36.00     39.57 o 
  -7  13   4      242.87      147.07     61.25 o 
  -6  13   4        0.18       44.76     43.87 o 
  -5  13   4      525.04      435.34    136.08 o 
  -4  13   4        5.40      -20.62     65.93 o 
  -3  13   4        2.93       47.05     47.82 o 
  -2  13   4       51.70      146.59     56.75 o 
  -1  13   4       10.52       16.62     30.04 o 
   0  13   4        1.84        8.37     29.86 o 
   1  13   4       53.87       59.22     33.49 o 
   2  13   4      298.66      288.51     70.96 o 
   3  13   4       14.51       19.27     33.83 o 
   4  13   4      136.14      190.67     65.42 o 
   5  13   4        0.11       21.28     24.21 o 
   6  13   4        2.16       20.61     26.67 o 
   7  13   4       77.36       58.78     32.62 o 
  -8  14   4      406.62      469.79    137.59 o 
  -7  14   4       54.11       37.41     43.35 o 
  -6  14   4      463.15      393.40    136.83 o 
  -5  14   4       24.09      -17.50     44.35 o 
  -4  14   4        0.49       70.60     42.38 o 
  -3  14   4        8.26        8.25     36.77 o 
  -2  14   4       44.54       42.46     48.44 o 
  -1  14   4       21.16       48.72     42.82 o 
   0  14   4       62.81       82.36     44.30 o 
   1  14   4      253.67      270.08     77.40 o 
   2  14   4      191.26      201.13     48.53 o 
   3  14   4      112.61      120.46     44.93 o 
   4  14   4       61.57       74.73     49.17 o 
   5  14   4       48.01       82.35     43.09 o 
   6  14   4        1.79       21.78     61.50 o 
  -5  15   4      758.61      747.02    114.19 o 
  -4  15   4       43.42      157.93     62.55 o 
  -3  15   4      864.57     1014.64    136.65 o 
  -2  15   4       79.36       98.20     54.86 o 
  -1  15   4      387.49      533.12     96.50 o 
   0  15   4       84.35      -14.61     47.07 o 
   1  15   4       37.24      147.83     62.45 o 
   2  15   4      337.46      227.49     72.74 o 
   3  15   4       12.78      105.40     57.84 o 
 -16   1   5        8.65      -10.36     54.77 o 
 -15   1   5       81.70       21.90     59.74 o 
 -14   1   5       31.57       51.54     41.41 o 
 -13   1   5      665.35      659.91     96.38 o 
 -12   1   5      449.53      443.25     77.52 o 
 -11   1   5      881.91      998.59    155.39 o 
 -10   1   5     1312.02     1212.63    106.78 o 
  -9   1   5        4.94       18.79     12.60 o 
  -8   1   5       14.24       -3.82     13.21 o 
  -7   1   5     1405.51     1573.04     65.17 o 
  -6   1   5     2393.87     2556.61     81.54 o 
  -5   1   5      133.93       67.90     25.17 o 
  -4   1   5    20817.05    21775.30    337.38 o 
  -3   1   5       25.04        5.36     10.22 o 
  -2   1   5     4750.92     4819.15    127.87 o 
  -1   1   5      910.93      932.42     46.48 o 
   0   1   5      497.61      495.13     36.59 o 
   1   1   5      737.11      535.56     59.44 o 
   2   1   5      753.26      689.44     43.42 o 
   3   1   5     3633.45     3640.06     91.70 o 
   4   1   5     1206.47     1063.71     55.58 o 
   5   1   5    17074.70    17965.13    236.12 o 
   6   1   5     2132.92     2145.96    107.30 o 
   7   1   5     2824.90     2653.55     86.34 o 
   8   1   5      439.21      362.73     59.62 o 
   9   1   5        7.83       11.14     23.00 o 
  10   1   5       18.14        3.20     20.02 o 
  11   1   5      196.23      171.52     36.61 o 
  12   1   5      127.23      149.83     34.70 o 
  13   1   5      325.65      312.34     45.61 o 
  14   1   5      158.61      151.08     53.32 o 
 -16   2   5     1180.76     1133.58    143.29 o 
 -15   2   5      100.75       81.84     93.08 o 
 -14   2   5     1758.42     1904.65    157.88 o 
 -13   2   5        0.09        1.37     49.33 o 
 -12   2   5     1392.36     1187.12    119.04 o 
 -11   2   5        1.44      -13.76     26.40 o 
 -10   2   5      301.37      277.16     60.04 o 
  -9   2   5     1925.85     2133.71    119.38 o 
  -8   2   5      589.44      592.49     48.14 o 
  -7   2   5     7661.70     7876.64    172.01 o 
  -6   2   5      124.84      214.90     46.60 o 
  -5   2   5     9663.75     9185.53    180.00 o 
  -4   2   5     1820.92     1846.50     64.91 o 
  -3   2   5     3358.66     3481.82     89.17 o 
  -2   2   5       77.20       53.68     14.47 o 
  -1   2   5      257.31      267.69     30.03 o 
   0   2   5     5470.44     5349.51    109.17 o 
   1   2   5      569.25      525.97     30.40 o 
   2   2   5     7712.75     7613.12    186.32 o 
   3   2   5    11136.59    11848.06    207.74 o 
   4   2   5     1149.41     1027.75     42.31 o 
   5   2   5     1469.91     1371.34     45.77 o 
   6   2   5      172.55      185.27     20.97 o 
   7   2   5       18.56       29.15     15.25 o 
   8   2   5      954.21      993.20     63.50 o 
   9   2   5      167.10      210.42     33.70 o 
  10   2   5     1863.58     2057.94     94.65 o 
  11   2   5      167.63      120.70     31.35 o 
  12   2   5      871.38      948.86    121.17 o 
  13   2   5        0.33       11.09     36.84 o 
  14   2   5        3.59       40.39     61.25 o 
 -16   3   5      115.71      157.26     61.36 o 
 -15   3   5       71.20       62.71     50.38 o 
 -14   3   5      187.72      210.17     65.02 o 
 -13   3   5        2.59        9.33     78.00 o 
 -12   3   5       31.04       -4.36     69.40 o 
 -11   3   5      490.43      511.39     80.00 o 
 -10   3   5       64.03       18.79     33.28 o 
  -9   3   5     5476.19     5515.24    149.11 o 
  -8   3   5      142.78       94.28     25.30 o 
  -7   3   5      340.41      238.59     34.62 o 
  -6   3   5       37.59       72.72     19.82 o 
  -5   3   5     4427.71     3800.54    104.87 o 
  -4   3   5      302.61      222.64     28.05 o 
  -3   3   5     1888.42     2054.02     67.30 o 
  -2   3   5    10956.65    10952.81    192.81 o 
  -1   3   5     1300.30     1233.21     45.08 o 
   0   3   5     9999.13    10203.76    175.48 o 
   1   3   5       48.53       58.25     12.64 o 
   2   3   5       15.63       20.94      9.93 o 
   3   3   5      404.03      393.06     30.47 o 
   4   3   5     6335.94     6365.76    117.43 o 
   5   3   5     3085.04     3061.22     99.08 o 
   6   3   5       39.80       50.71     14.25 o 
   7   3   5     3614.40     3530.54    124.38 o 
   8   3   5     1403.84     1326.89     69.70 o 
   9   3   5      842.79      800.00     61.62 o 
  10   3   5      213.99      260.19     58.46 o 
  11   3   5      458.92      619.93     92.45 o 
  12   3   5      202.53      245.63     61.34 o 
  13   3   5      178.89      159.82     49.80 o 
  14   3   5      166.56      197.93     62.50 o 
 -16   4   5      124.93       63.18     47.61 o 
 -15   4   5        4.37      -50.08     53.86 o 
 -14   4   5      103.73      104.56     47.01 o 
 -13   4   5      519.59      466.61     84.06 o 
 -12   4   5      102.72       57.26     42.69 o 
 -11   4   5      709.26      913.29    168.21 o 
 -10   4   5      882.57      912.98     96.92 o 
  -9   4   5      384.49      385.91     49.26 o 
  -8   4   5      342.71      280.49     39.08 o 
  -7   4   5      633.33      592.41     51.87 o 
  -6   4   5      245.48      194.01     30.53 o 
  -5   4   5      289.27      322.79     36.73 o 
  -4   4   5      372.81      251.48     31.40 o 
  -3   4   5     2387.56     2016.96     88.20 o 
  -2   4   5     1716.09     1669.10     59.33 o 
  -1   4   5     2309.85     2291.43     65.70 o 
   0   4   5     5042.64     5388.31    160.27 o 
   1   4   5      836.35      740.16     60.91 o 
   2   4   5        4.28       15.57     10.91 o 
   3   4   5     3722.16     3906.29     78.13 o 
   4   4   5     5956.08     6022.40    113.14 o 
   5   4   5       10.68       37.92     11.53 o 
   6   4   5     2361.75     2269.39     83.07 o 
   7   4   5      959.92      893.12     92.10 o 
   8   4   5       16.82       49.18     29.87 o 
   9   4   5      189.44      219.18     52.75 o 
  10   4   5      522.35      544.17     86.06 o 
  11   4   5      225.70      180.49     51.40 o 
  12   4   5       36.58        4.01     41.49 o 
  13   4   5      307.26      367.69     77.31 o 
  14   4   5       39.91       57.81     64.57 o 
 -16   5   5       36.96       32.63     80.86 o 
 -15   5   5      899.58     1032.84    132.46 o 
 -14   5   5        5.00       11.83     42.39 o 
 -13   5   5      113.57      137.37     50.22 o 
 -12   5   5       24.98       -2.63     57.78 o 
 -11   5   5      102.78       72.18     40.51 o 
 -10   5   5      190.08      168.46     62.91 o 
  -9   5   5       11.82      -25.49     20.09 o 
  -8   5   5     7343.48     8113.37    290.31 o 
  -7   5   5       24.20       21.68     18.78 o 
  -6   5   5    10408.50     9911.78    220.37 o 
  -5   5   5        5.62       24.39     15.53 o 
  -4   5   5      550.33      499.99     37.79 o 
  -3   5   5     2985.13     3114.09    119.72 o 
  -2   5   5     1697.10     1841.34     58.01 o 
  -1   5   5      829.11      751.43     34.27 o 
   0   5   5       43.21       35.80     17.17 o 
   1   5   5    26167.11    27033.22    436.34 o 
   2   5   5     2988.06     2852.83     97.89 o 
   3   5   5    10051.25    10174.61    168.46 o 
   4   5   5      560.73      406.36     54.35 o 
   5   5   5       20.19       23.18     17.15 o 
   6   5   5       54.61       34.83     33.17 o 
   7   5   5       10.47       24.03     24.92 o 
   8   5   5      385.42      307.79     59.71 o 
   9   5   5     1749.54     1819.42    245.60 o 
  10   5   5     1585.23     1596.36    144.83 o 
  11   5   5     1309.22     1513.30    149.12 o 
  12   5   5       47.15        9.42     57.48 o 
  13   5   5       29.35       89.15     54.03 o 
 -15   6   5        4.35       65.48     52.06 o 
 -14   6   5       72.04      120.62     55.53 o 
 -13   6   5      406.78      288.60     70.80 o 
 -12   6   5      106.52      137.61     53.29 o 
 -11   6   5     1046.15     1103.84    153.73 o 
 -10   6   5     1885.03     2162.99    246.36 o 
  -9   6   5     1741.29     1879.09     99.32 o 
  -8   6   5     3906.71     3747.82    157.62 o 
  -7   6   5      545.34      533.81     54.43 o 
  -6   6   5       37.04       34.19     19.08 o 
  -5   6   5      327.02      354.99     35.58 o 
  -4   6   5     3335.47     3347.44     91.22 o 
  -3   6   5     6406.06     6351.65    130.34 o 
  -2   6   5      986.59      891.57     42.56 o 
  -1   6   5    11781.11    11276.51    179.82 o 
   0   6   5       17.01       64.42     23.48 o 
   1   6   5      625.35      504.33     51.13 o 
   2   6   5     1040.44     1113.69     70.31 o 
   3   6   5     1588.07     1566.55     95.79 o 
   4   6   5     3369.72     3428.64    115.37 o 
   5   6   5     1307.97     1232.40     67.30 o 
   6   6   5     3076.51     3153.97    120.54 o 
   7   6   5        1.79       42.49     29.08 o 
   8   6   5     3236.15     3510.00    328.88 o 
   9   6   5      114.85      108.07     57.78 o 
  10   6   5       88.34      124.71     45.49 o 
  11   6   5      174.09      112.24     53.71 o 
  12   6   5       58.62       77.17     43.45 o 
  13   6   5      261.19      287.58     71.48 o 
 -15   7   5      121.77       46.55     48.33 o 
 -14   7   5       74.31       14.70     53.25 o 
 -13   7   5       70.19      110.44     54.07 o 
 -12   7   5       80.20      104.86     46.40 o 
 -11   7   5        0.96      -36.35     35.99 o 
 -10   7   5     2307.91     2155.58    143.21 o 
  -9   7   5       19.16       84.49     33.19 o 
  -8   7   5     1685.70     1887.84     98.78 o 
  -7   7   5      203.04      257.16     41.35 o 
  -6   7   5      370.70      403.67     40.67 o 
  -5   7   5     1767.06     1609.49     66.22 o 
  -4   7   5     1937.68     2045.32     71.49 o 
  -3   7   5       87.92       64.26     28.22 o 
  -2   7   5      578.52      427.98     32.78 o 
  -1   7   5     3005.60     3026.46    110.38 o 
   0   7   5      435.59      428.41     49.72 o 
   1   7   5     1045.96     1079.41     74.32 o 
   2   7   5     1484.44     1415.66     81.12 o 
   3   7   5        4.74       44.60     23.06 o 
   4   7   5      121.42       86.10     24.52 o 
   5   7   5      822.47      904.81     62.85 o 
   6   7   5      399.80      358.11     54.66 o 
   7   7   5      198.55      258.57     82.52 o 
   8   7   5      413.82      443.63     96.55 o 
   9   7   5       55.16       72.55     39.84 o 
  10   7   5       76.78       30.63     36.81 o 
  11   7   5      164.74      130.29     46.81 o 
  12   7   5       40.40       51.36     39.24 o 
 -14   8   5      115.89      150.67     99.12 o 
 -13   8   5       53.89      -58.17     38.78 o 
 -12   8   5      155.35      244.81     62.29 o 
 -11   8   5      194.24      200.48     56.49 o 
 -10   8   5      118.99       73.52     43.26 o 
  -9   8   5      415.99      347.90     52.97 o 
  -8   8   5      452.49      369.75     42.85 o 
  -7   8   5      283.35      287.55     39.67 o 
  -6   8   5      424.62      494.07     47.38 o 
  -5   8   5      215.57      224.17     31.75 o 
  -4   8   5       85.99       93.04     22.12 o 
  -3   8   5        2.99        1.89     19.55 o 
  -2   8   5       22.24       56.25     26.25 o 
  -1   8   5      680.32      588.86     59.52 o 
   0   8   5      469.59      459.58     55.02 o 
   1   8   5     1114.66     1148.69    104.07 o 
   2   8   5      441.81      430.23     53.52 o 
   3   8   5      105.07       80.92     33.98 o 
   4   8   5       91.64       46.81     23.03 o 
   5   8   5       47.12       83.11     25.59 o 
   6   8   5       81.15       73.86     24.73 o 
   7   8   5      343.02      326.02     50.64 o 
   8   8   5      137.34      183.06     52.25 o 
   9   8   5       67.59       30.15     43.15 o 
  10   8   5        1.07       20.75     39.25 o 
  11   8   5       57.88      155.25     53.80 o 
  12   8   5      120.84      132.60     58.67 o 
 -14   9   5       88.87      203.06     85.39 o 
 -13   9   5      532.14      725.65    144.83 o 
 -12   9   5        4.61       54.75     43.27 o 
 -11   9   5       79.14      148.86     54.37 o 
 -10   9   5      322.51      547.04     83.31 o 
  -9   9   5      114.42      153.45     42.23 o 
  -8   9   5      774.85      804.22     63.78 o 
  -7   9   5     1741.53     1902.02     87.03 o 
  -6   9   5     2029.16     1909.52     81.99 o 
  -5   9   5       78.24       49.48     27.75 o 
  -4   9   5     1659.29     1647.69    140.18 o 
  -3   9   5      164.42      194.93     39.74 o 
  -2   9   5      417.45      436.24     61.79 o 
  -1   9   5     1065.06     1027.96     80.72 o 
   0   9   5     2025.88     2036.85    104.15 o 
   1   9   5      768.21      751.95     73.48 o 
   2   9   5      781.58      786.35     73.37 o 
   3   9   5      479.69      437.88     49.58 o 
   4   9   5      449.60      477.29     52.09 o 
   5   9   5      887.69      943.80     82.53 o 
   6   9   5       53.16       34.83     24.97 o 
   7   9   5     1583.47     1654.61    108.61 o 
   8   9   5       44.03      103.98     43.13 o 
   9   9   5      295.96      276.33     63.61 o 
  10   9   5      129.46       16.73     36.69 o 
  11   9   5       71.62      127.60     51.82 o 
 -13  10   5       22.65       44.66     77.85 o 
 -12  10   5      360.26      168.97     85.99 o 
 -11  10   5      393.84      349.10    107.11 o 
 -10  10   5      610.73      643.83     89.15 o 
  -9  10   5       26.75       12.35     33.99 o 
  -8  10   5      291.57      307.01     57.50 o 
  -7  10   5      240.65      213.08     44.48 o 
  -6  10   5        0.14       29.79     27.06 o 
  -5  10   5     2028.93     1999.47    124.01 o 
  -4  10   5     1363.35     1303.50     93.94 o 
  -3  10   5     4164.51     4283.09    155.17 o 
  -2  10   5      760.90      795.32     78.96 o 
  -1  10   5     4499.30     4467.94    159.16 o 
   0  10   5       15.69       51.78     26.73 o 
   1  10   5     2049.33     1839.89    111.45 o 
   2  10   5       11.23       11.65     23.91 o 
   3  10   5      108.91       60.29     25.23 o 
   4  10   5     1644.90     1714.26     94.76 o 
   5  10   5      290.63      257.15     40.43 o 
   6  10   5     4084.19     4357.67    143.41 o 
   7  10   5        8.85       11.70     27.83 o 
   8  10   5      645.25      659.31    136.98 o 
   9  10   5      198.67      161.69     50.34 o 
  10  10   5       24.06       31.07     37.17 o 
  -9  11   5        0.58       57.03     67.59 o 
  -8  11   5      806.01      944.56     88.83 o 
  -7  11   5       83.22       60.87     32.33 o 
  -6  11   5     2731.09     2982.38    135.71 o 
  -5  11   5       50.73      104.55     35.95 o 
  -4  11   5       21.37       19.78     27.70 o 
  -3  11   5     2235.46     2150.79    123.22 o 
  -2  11   5     1804.23     1642.20    144.35 o 
  -1  11   5      762.15      777.00     81.04 o 
   0  11   5       72.60       19.02     41.32 o 
   1  11   5      913.38      963.32     88.36 o 
   2  11   5      277.48      254.58     41.76 o 
   3  11   5      246.43      236.46     41.33 o 
   4  11   5      296.31      280.92     43.37 o 
   5  11   5      496.06      462.65     56.24 o 
   6  11   5      251.19      234.96     40.45 o 
   7  11   5       94.35       86.10     34.64 o 
   8  11   5        2.77       21.56     39.67 o 
   9  11   5       69.47       92.54     43.45 o 
  -9  12   5      413.96      331.60    112.24 o 
  -8  12   5        2.98       11.32     32.80 o 
  -7  12   5      464.78      634.32     96.36 o 
  -6  12   5      508.97      591.87    112.09 o 
  -5  12   5      131.41      214.05     49.85 o 
  -4  12   5      347.78      348.40     60.09 o 
  -3  12   5       19.80      -10.83     33.15 o 
  -2  12   5      592.15      592.17     75.38 o 
  -1  12   5        0.15       41.19     30.73 o 
   0  12   5     1186.40     1166.07    132.73 o 
   1  12   5      117.29      139.56     37.19 o 
   2  12   5      719.74      763.24     72.88 o 
   3  12   5      522.41      496.59     70.27 o 
   4  12   5      238.09      219.58     38.96 o 
   5  12   5       83.36       79.57     32.05 o 
   6  12   5        0.07       14.15     26.01 o 
   7  12   5       81.43       39.83     32.20 o 
   8  12   5       58.22       58.29     42.64 o 
  -9  13   5      511.75      618.24    150.26 o 
  -8  13   5       48.65       -3.96     40.73 o 
  -7  13   5       13.02       74.18     46.36 o 
  -6  13   5      220.81      208.76     62.21 o 
  -5  13   5      775.90      849.84    118.41 o 
  -4  13   5      938.27      928.44    252.24 o 
  -3  13   5      271.97      187.71     79.22 o 
  -2  13   5     2037.05     2130.29    139.70 o 
  -1  13   5        1.10       55.53     33.07 o 
   0  13   5     1348.11     1494.57    117.70 o 
   1  13   5       31.29       54.48     31.48 o 
   2  13   5        5.70       58.64     36.70 o 
   3  13   5      874.42      960.83    143.83 o 
   4  13   5      713.37      494.86     61.80 o 
   5  13   5     1522.15     1652.82    106.88 o 
   6  13   5       36.61       28.12     28.81 o 
   7  13   5      592.30      635.76     79.86 o 
  -7  14   5      946.84     1129.91    143.77 o 
  -6  14   5        3.98       96.80     48.63 o 
  -5  14   5      835.81      996.61    303.08 o 
  -4  14   5       75.93      187.27     95.04 o 
  -3  14   5       33.81       45.65     44.61 o 
  -2  14   5       79.76       51.40     53.86 o 
  -1  14   5       22.92      -19.93     36.59 o 
   0  14   5      639.24      706.44     86.93 o 
   1  14   5      217.70      138.83     65.49 o 
   2  14   5     1768.04     1968.72    137.42 o 
   3  14   5      208.40      173.41     50.71 o 
   4  14   5      230.52      134.61     52.14 o 
   5  14   5       99.21       61.46     38.74 o 
  -4  15   5      198.71      110.37    118.28 o 
  -3  15   5      113.33       65.33     84.33 o 
  -2  15   5      129.25       43.64     66.98 o 
  -1  15   5        0.24       -7.99     46.13 o 
   0  15   5        0.33       55.98     49.81 o 
   1  15   5        4.04       -2.11     46.60 o 
   2  15   5       14.16      -19.70     48.10 o 
 -16   0   6      536.50      743.75    164.14 o 
 -15   0   6      328.35      354.23    114.66 o 
 -14   0   6        6.76       52.20     58.53 o 
 -13   0   6     1616.94     1311.90    190.69 o 
 -12   0   6      308.97      261.90     86.60 o 
 -11   0   6      935.29     1043.97    153.28 o 
 -10   0   6      533.92      501.17    105.30 o 
  -9   0   6     1485.11     1395.64     80.36 o 
  -8   0   6     5162.05     5083.60    235.35 o 
  -7   0   6       87.10       51.55     27.31 o 
  -6   0   6    12380.23    13358.31    435.39 o 
  -5   0   6     4315.26     4252.83    197.03 o 
  -4   0   6    34878.66    38541.26    972.16 o 
  -3   0   6      424.32      552.76     66.98 o 
  -2   0   6      328.82      393.15     56.42 o 
  -1   0   6     7056.18     6970.47    239.57 o 
   0   0   6     3820.49     3987.31    163.84 o 
   1   0   6     8644.79     8839.36    283.92 o 
   2   0   6     6375.98     6356.76    232.63 o 
   3   0   6     8805.86     9352.60    312.59 o 
   4   0   6    35750.66    38145.70    977.59 o 
   5   0   6      547.87      617.36     68.34 o 
   6   0   6      495.12      408.05     54.21 o 
   7   0   6       40.67       39.06     24.55 o 
   8   0   6    10340.56    10509.91    299.97 o 
   9   0   6       37.97       55.34     29.64 o 
  10   0   6     2131.89     2239.51    142.62 o 
  11   0   6      968.80     1419.69    130.36 o 
  12   0   6        2.68       21.38     37.08 o 
  13   0   6      578.52      430.19     84.94 o 
  14   0   6        0.39      -35.00     55.82 o 
 -16   1   6        8.97      -35.96     55.64 o 
 -15   1   6       67.57       74.08     54.53 o 
 -14   1   6      332.28      195.31     63.37 o 
 -13   1   6       68.74       74.16     46.16 o 
 -12   1   6        5.42       14.95     42.69 o 
 -11   1   6      826.23      762.84     95.44 o 
 -10   1   6     1289.89     1227.27    107.10 o 
  -9   1   6      373.85      395.71     44.40 o 
  -8   1   6      730.50      708.69     53.87 o 
  -7   1   6      648.49      643.04     49.13 o 
  -6   1   6      657.78      774.03     51.89 o 
  -5   1   6     7153.89     7358.21    157.08 o 
  -4   1   6    16975.54    18667.91    304.71 o 
  -3   1   6     8394.17     9352.69    179.95 o 
  -2   1   6     2099.95     2082.70     79.61 o 
  -1   1   6     6797.56     6940.14    167.88 o 
   0   1   6      262.19      327.38     34.69 o 
   1   1   6     3567.40     3451.92    106.23 o 
   2   1   6      147.40      137.62     25.30 o 
   3   1   6     6368.42     6667.04    142.56 o 
   4   1   6      395.89      316.74     32.78 o 
   5   1   6     5847.63     5970.31    117.90 o 
   6   1   6     6916.26     6988.03    127.86 o 
   7   1   6      527.03      487.91     43.66 o 
   8   1   6     2294.26     2441.81    110.05 o 
   9   1   6      549.19      544.34     65.89 o 
  10   1   6      119.27       81.36     42.33 o 
  11   1   6        9.32      -29.38     19.59 o 
  12   1   6      277.18      326.58     48.58 o 
  13   1   6      194.75      231.00    144.53 o 
  14   1   6       10.80      -14.03     44.50 o 
 -16   2   6      352.18      247.55     74.95 o 
 -15   2   6       86.58      123.59     54.30 o 
 -14   2   6      412.61      337.19     82.67 o 
 -13   2   6      357.66      471.79     85.23 o 
 -12   2   6      374.42      245.30     62.19 o 
 -11   2   6       28.77      -39.24     26.16 o 
 -10   2   6      233.10      207.34     52.70 o 
  -9   2   6       37.61       19.77     22.24 o 
  -8   2   6      501.14      472.61     47.40 o 
  -7   2   6      949.89      940.60     60.06 o 
  -6   2   6       44.74       61.09     19.57 o 
  -5   2   6      627.57      742.45     66.87 o 
  -4   2   6      325.41      291.70     32.32 o 
  -3   2   6      694.13      591.63     45.64 o 
  -2   2   6     2211.00     2413.33    109.06 o 
  -1   2   6       11.24        4.00     10.74 o 
   0   2   6        7.14       -4.60      9.38 o 
   1   2   6     1015.57     1029.67     44.24 o 
   2   2   6      259.82      224.83     24.78 o 
   3   2   6      890.94      839.96     45.15 o 
   4   2   6     3854.15     4135.08    107.72 o 
   5   2   6     1642.86     1594.36     51.68 o 
   6   2   6      784.92      752.71     41.71 o 
   7   2   6        8.86        5.09     19.42 o 
   8   2   6     1718.34     1622.91     98.99 o 
   9   2   6      203.34      162.60     35.70 o 
  10   2   6      830.88      759.19     65.56 o 
  11   2   6      148.72      218.17     53.11 o 
  12   2   6      107.77      138.14     48.10 o 
  13   2   6       63.54       72.64     41.16 o 
 -16   3   6      257.83      301.22     83.86 o 
 -15   3   6       33.02      -64.87     84.63 o 
 -14   3   6     1553.20     1680.54    165.80 o 
 -13   3   6      445.64      335.07     77.87 o 
 -12   3   6      824.78      889.48    113.00 o 
 -11   3   6      140.22       93.20     44.12 o 
 -10   3   6       70.23       81.43     42.02 o 
  -9   3   6     1477.12     1576.96     82.39 o 
  -8   3   6      135.36       81.67     25.78 o 
  -7   3   6     3725.48     3725.98    114.05 o 
  -6   3   6       24.13       11.71     13.97 o 
  -5   3   6     5993.72     5857.70    140.44 o 
  -4   3   6     4274.84     4679.69    243.70 o 
  -3   3   6     5788.91     6440.38    140.79 o 
  -2   3   6        4.67        2.78     11.11 o 
  -1   3   6      874.91      858.26     42.13 o 
   0   3   6     9897.94    10298.55    184.68 o 
   1   3   6      164.86      149.27     20.31 o 
   2   3   6     7575.05     7840.35    154.50 o 
   3   3   6     2855.03     2916.13     82.73 o 
   4   3   6     3307.17     3253.52     79.72 o 
   5   3   6     1656.27     1567.51     68.06 o 
   6   3   6       13.42       22.17     12.56 o 
   7   3   6      120.10      154.58     25.01 o 
   8   3   6       35.80        7.39     31.40 o 
   9   3   6      217.44      209.62     50.96 o 
  10   3   6      538.93      611.42     90.00 o 
  11   3   6      187.62      149.92     98.97 o 
  12   3   6      351.00      431.52     87.26 o 
  13   3   6       11.06      -29.59     36.45 o 
 -16   4   6       24.42       54.66     45.18 o 
 -15   4   6      184.02      257.07     75.28 o 
 -14   4   6      136.71      200.27     64.78 o 
 -13   4   6      216.48      388.41     76.59 o 
 -12   4   6       34.82       37.17     67.59 o 
 -11   4   6      638.32      677.37     93.44 o 
 -10   4   6      388.73      425.00    158.41 o 
  -9   4   6      359.73      371.66     47.70 o 
  -8   4   6     6488.65     7243.75    182.05 o 
  -7   4   6      288.10      263.46     38.27 o 
  -6   4   6     3024.46     2989.56    100.86 o 
  -5   4   6      334.52      268.20     33.97 o 
  -4   4   6     1163.66     1133.93     57.34 o 
  -3   4   6        9.78       -1.18     11.97 o 
  -2   4   6    19496.30    21714.85    346.37 o 
  -1   4   6     1290.30     1272.42     95.00 o 
   0   4   6     7934.30     8512.54    158.41 o 
   1   4   6     5116.19     5149.12    117.94 o 
   2   4   6        3.03       19.53     11.02 o 
   3   4   6     1553.07     1534.56     55.06 o 
   4   4   6       12.64       20.05     13.68 o 
   5   4   6      682.65      697.70     46.61 o 
   6   4   6       32.56       54.98     20.75 o 
   7   4   6     3154.57     2791.28    167.31 o 
   8   4   6       44.01       19.19     25.26 o 
   9   4   6     1223.64     1291.55    124.23 o 
  10   4   6      373.90      264.93     59.83 o 
  11   4   6        8.14       16.06     37.26 o 
  12   4   6       96.30       73.60     75.13 o 
  13   4   6        5.55       28.69     38.92 o 
 -16   5   6       14.89       24.40     53.94 o 
 -15   5   6        5.79      130.16     84.78 o 
 -14   5   6        0.44       -3.93     43.02 o 
 -13   5   6       27.77       16.87     41.87 o 
 -12   5   6      176.12      136.95     53.32 o 
 -11   5   6      109.51      114.93     49.18 o 
 -10   5   6      986.84     1080.54    280.15 o 
  -9   5   6      596.64      572.15     60.28 o 
  -8   5   6     1430.25     1268.96     79.70 o 
  -7   5   6      222.26      217.12     37.20 o 
  -6   5   6        0.58       -5.06     15.50 o 
  -5   5   6       37.82        8.23     16.06 o 
  -4   5   6     1022.55     1026.69     58.39 o 
  -3   5   6     5361.64     5910.94    140.56 o 
  -2   5   6      216.20      134.91     31.57 o 
  -1   5   6    16179.72    16620.91    275.97 o 
   0   5   6       64.15       51.15     21.65 o 
   1   5   6     1803.26     1813.51    123.26 o 
   2   5   6        5.72      -11.06     17.18 o 
   3   5   6      834.44      688.00     69.09 o 
   4   5   6     1218.08     1289.81     91.26 o 
   5   5   6        0.66       12.43     18.74 o 
   6   5   6     2905.20     3144.40    116.43 o 
   7   5   6       58.59       50.22     32.34 o 
   8   5   6     1553.53     1449.50    126.04 o 
   9   5   6       44.57       32.28     29.64 o 
  10   5   6        4.40       -9.43     30.82 o 
  11   5   6       12.78       13.08     42.24 o 
  12   5   6       55.94       19.64     37.67 o 
  13   5   6       27.05       23.70     90.82 o 
 -15   6   6        3.48       49.13     50.66 o 
 -14   6   6      113.03      147.57     56.32 o 
 -13   6   6        4.87       73.45     46.36 o 
 -12   6   6       74.78       77.49     49.44 o 
 -11   6   6      140.54       83.42     46.88 o 
 -10   6   6      106.12      120.68     45.75 o 
  -9   6   6      767.55      763.85    106.56 o 
  -8   6   6      221.44      321.91     46.54 o 
  -7   6   6      162.80      131.15     32.13 o 
  -6   6   6       71.87       40.36     27.18 o 
  -5   6   6     1324.90     1287.27     69.99 o 
  -4   6   6       22.16       29.91     18.13 o 
  -3   6   6      272.47      287.38     29.95 o 
  -2   6   6     2565.81     2419.46     70.21 o 
  -1   6   6        0.46       -6.32     18.35 o 
   0   6   6     2990.05     2882.35    105.81 o 
   1   6   6      502.85      497.32     65.05 o 
   2   6   6        3.60       -4.77     30.32 o 
   3   6   6       68.28       56.23     26.03 o 
   4   6   6      661.17      603.24     69.55 o 
   5   6   6       19.55       17.15     20.35 o 
   6   6   6       84.50       94.76     28.10 o 
   7   6   6       56.10      -10.17     29.85 o 
   8   6   6      225.53      147.56     48.69 o 
   9   6   6      218.73      187.75     54.65 o 
  10   6   6        2.15       25.65     35.01 o 
  11   6   6       33.23       16.50     71.36 o 
  12   6   6       60.33      109.02     50.69 o 
 -15   7   6       86.13      225.44     67.07 o 
 -14   7   6      579.01      561.07     94.35 o 
 -13   7   6       78.12      148.71     55.08 o 
 -12   7   6      135.63      314.15     78.15 o 
 -11   7   6        1.59       24.25     35.94 o 
 -10   7   6      414.55      489.07     78.56 o 
  -9   7   6      683.76      730.83     71.98 o 
  -8   7   6     2229.25     2358.80    112.13 o 
  -7   7   6     3311.52     3414.37    194.37 o 
  -6   7   6      924.40      861.86    102.58 o 
  -5   7   6     3006.75     2990.19     93.23 o 
  -4   7   6      114.97      101.76     21.26 o 
  -3   7   6     1420.54     1492.66     84.29 o 
  -2   7   6       12.50        8.26     20.55 o 
  -1   7   6      173.19      150.05     33.26 o 
   0   7   6     3168.24     2913.17    112.01 o 
   1   7   6       10.28        1.51     20.08 o 
   2   7   6     4174.31     4335.95    254.71 o 
   3   7   6      330.89      308.66     47.08 o 
   4   7   6     1141.55     1188.95     81.23 o 
   5   7   6      383.51      331.63     48.75 o 
   6   7   6      175.12      189.13     39.94 o 
   7   7   6       65.91       34.19     32.47 o 
   8   7   6      481.28      448.51     76.46 o 
   9   7   6      780.86     1014.63    122.72 o 
  10   7   6     1222.75     1164.52    277.74 o 
  11   7   6      143.35      165.82     55.62 o 
  12   7   6      270.05      153.94    100.47 o 
 -14   8   6        0.45       13.55     45.72 o 
 -13   8   6      189.18      143.13     59.38 o 
 -12   8   6     1239.67     1268.75    129.82 o 
 -11   8   6      558.86      656.18     92.21 o 
 -10   8   6     1626.40     1843.67    174.85 o 
  -9   8   6      759.82      763.24    132.45 o 
  -8   8   6       43.25       56.07     31.40 o 
  -7   8   6      503.02      504.99     50.72 o 
  -6   8   6      823.13      850.77     59.72 o 
  -5   8   6      576.02      557.68     61.16 o 
  -4   8   6     2176.17     2321.09    106.92 o 
  -3   8   6     7038.69     7608.98    202.89 o 
  -2   8   6    13363.49    14364.92    305.47 o 
  -1   8   6     1532.30     1503.34     92.77 o 
   0   8   6     4287.89     4137.27    180.07 o 
   1   8   6      587.67      469.97     75.00 o 
   2   8   6       15.03       13.82     19.33 o 
   3   8   6      280.29      269.86     45.29 o 
   4   8   6      694.56      610.39     56.09 o 
   5   8   6     4601.75     4591.88    137.05 o 
   6   8   6      651.34      600.86     68.20 o 
   7   8   6     2964.93     3065.30    171.75 o 
   8   8   6      285.13      177.17     52.58 o 
   9   8   6      194.74      202.76     81.62 o 
  10   8   6      300.76      333.05     74.96 o 
  11   8   6       17.29       33.46     43.09 o 
 -13   9   6      185.41       92.67     57.79 o 
 -12   9   6      182.45      241.26     60.92 o 
 -11   9   6        7.44       24.98     57.78 o 
 -10   9   6      265.66      256.31     74.78 o 
  -9   9   6      298.34      324.46     62.11 o 
  -8   9   6      321.68      382.87     47.13 o 
  -7   9   6      958.68     1012.15     94.20 o 
  -6   9   6      495.78      471.63     72.41 o 
  -5   9   6     1275.38     1293.46    136.47 o 
  -4   9   6     1608.65     1568.46     98.56 o 
  -3   9   6      130.11       94.26     34.54 o 
  -2   9   6      183.52      139.66     35.06 o 
  -1   9   6      428.66      383.98     56.07 o 
   0   9   6     1143.41     1173.64     89.02 o 
   1   9   6       39.60       20.36     23.35 o 
   2   9   6     2669.81     2672.79    120.27 o 
   3   9   6      242.12      244.49     45.83 o 
   4   9   6      380.82      424.67     49.37 o 
   5   9   6       41.79       36.48     23.32 o 
   6   9   6      200.05      167.27     34.24 o 
   7   9   6       61.11        9.96     33.79 o 
   8   9   6       70.99       93.12     44.21 o 
   9   9   6       94.42       95.47     42.35 o 
  10   9   6      112.86      169.92     52.93 o 
  11   9   6       26.91       -6.96     75.43 o 
 -13  10   6       58.07      -79.20     52.80 o 
 -12  10   6       55.55      -70.81     85.54 o 
 -11  10   6       22.35       10.56     58.53 o 
 -10  10   6        9.21       49.86     45.08 o 
  -9  10   6      214.26      209.89     61.21 o 
  -8  10   6       90.17       88.34     37.56 o 
  -7  10   6        3.55       11.83     27.56 o 
  -6  10   6     1560.31     1732.24    134.83 o 
  -5  10   6       25.02       71.56     34.41 o 
  -4  10   6      775.31      630.92     71.55 o 
  -3  10   6      202.36      228.65     46.47 o 
  -2  10   6       81.56       59.01     30.82 o 
  -1  10   6       19.36       -2.38     21.68 o 
   0  10   6      123.69      110.55     34.93 o 
   1  10   6      196.90      124.50     37.41 o 
   2  10   6      720.93      785.47     81.31 o 
   3  10   6       10.95       12.01     21.97 o 
   4  10   6      630.13      547.16     59.95 o 
   5  10   6       22.87        1.16     23.96 o 
   6  10   6       39.93       10.14     43.99 o 
   7  10   6       96.11       65.66     32.58 o 
   8  10   6      450.96      422.76     80.96 o 
   9  10   6       17.97       -6.08     50.54 o 
  10  10   6       28.67       68.91     49.40 o 
 -10  11   6      271.92      296.29    108.02 o 
  -9  11   6      341.29      451.87    158.26 o 
  -8  11   6      330.20      393.73     76.67 o 
  -7  11   6       10.39      -31.23     29.68 o 
  -6  11   6       29.85       34.72     30.72 o 
  -5  11   6      840.51      953.85     89.85 o 
  -4  11   6      977.76     1025.01     96.50 o 
  -3  11   6     2299.52     2238.63    125.97 o 
  -2  11   6      756.13      640.03     76.11 o 
  -1  11   6     1196.22      948.74     89.84 o 
   0  11   6      296.04      193.37     44.43 o 
   1  11   6      753.86      837.29    134.63 o 
   2  11   6      773.44      577.84     73.84 o 
   3  11   6       66.81       57.44     25.24 o 
   4  11   6      339.37      371.88     53.65 o 
   5  11   6      214.03      208.41     38.65 o 
   6  11   6     1307.56     1349.68    133.94 o 
   7  11   6       17.33        0.69     25.75 o 
   8  11   6      327.40      245.28     67.88 o 
   9  11   6       42.48       90.30     41.69 o 
  -9  12   6      193.41      201.55    105.30 o 
  -8  12   6      987.80      991.05    122.75 o 
  -7  12   6        0.06        7.08     33.06 o 
  -6  12   6      976.86     1230.73    106.52 o 
  -5  12   6      122.49       28.22     37.23 o 
  -4  12   6      422.45      307.77     57.25 o 
  -3  12   6      146.06      197.67     49.30 o 
  -2  12   6      581.61      764.77    111.06 o 
  -1  12   6      288.98      308.99     73.74 o 
   0  12   6      101.32       82.28     37.35 o 
   1  12   6     1304.14     1343.15    110.08 o 
   2  12   6       27.28       -4.71     25.65 o 
   3  12   6      638.67      757.84     74.99 o 
   4  12   6        0.76       15.14     33.40 o 
   5  12   6       60.37       63.14     29.10 o 
   6  12   6       80.09       48.36     29.97 o 
   7  12   6       93.02       77.57     36.22 o 
   8  12   6      300.20      349.93     99.12 o 
  -9  13   6       25.81      106.81     95.95 o 
  -8  13   6        6.67       38.91     40.52 o 
  -7  13   6      402.15      536.47    127.33 o 
  -6  13   6       11.82      -33.69     89.31 o 
  -5  13   6      313.40      334.33     78.53 o 
  -4  13   6       81.15       46.99     75.90 o 
  -3  13   6       47.79       38.76     51.45 o 
  -2  13   6       68.84       76.13     54.57 o 
  -1  13   6       10.78       45.30     55.04 o 
   0  13   6      237.67      236.62     61.11 o 
   1  13   6        0.47       -9.27     29.43 o 
   2  13   6      321.41      221.52     53.63 o 
   3  13   6      130.89      116.71     37.16 o 
   4  13   6        0.61       40.00     33.92 o 
   5  13   6       97.47      109.93     34.89 o 
   6  13   6        1.24      -11.36     36.65 o 
  -7  14   6       20.88        9.72     50.04 o 
  -6  14   6      263.06      187.59     59.08 o 
  -5  14   6        1.24      -53.93     50.69 o 
  -4  14   6       12.91       10.68     43.24 o 
  -3  14   6       65.31      -20.68     40.14 o 
  -2  14   6        0.54      -42.65     28.56 o 
  -1  14   6        5.59       60.14     34.75 o 
   0  14   6      123.11       89.29     43.01 o 
   1  14   6      294.94      302.36     60.91 o 
   2  14   6       51.63       82.85     39.04 o 
   3  14   6       88.33      126.51     43.16 o 
   4  14   6        9.75       11.30     36.85 o 
  -3  15   6      677.89      959.75    237.16 o 
  -2  15   6       61.06       36.95     52.65 o 
  -1  15   6      811.96      876.09    129.84 o 
   0  15   6       60.32      146.17     64.69 o 
 -16   1   7        7.95       -3.00     45.95 o 
 -15   1   7      374.14      419.15     90.06 o 
 -14   1   7       35.44        3.19     37.50 o 
 -13   1   7      478.07      422.99     82.00 o 
 -12   1   7      751.24     1054.59    163.38 o 
 -11   1   7      206.80      180.29     55.67 o 
 -10   1   7      933.56      977.39    101.12 o 
  -9   1   7       14.45       26.36     19.63 o 
  -8   1   7      596.27      544.24     50.33 o 
  -7   1   7     1538.10     1551.91     73.18 o 
  -6   1   7     2166.95     2073.00     79.57 o 
  -5   1   7       78.12       53.38     18.09 o 
  -4   1   7      464.59      304.51     34.01 o 
  -3   1   7     8875.30     9470.55    224.98 o 
  -2   1   7       17.05       19.79     15.33 o 
  -1   1   7     2510.30     2655.27     96.58 o 
   0   1   7     1425.95     1284.49    107.57 o 
   1   1   7       51.08       52.97     18.19 o 
   2   1   7     2664.37     2420.16     94.03 o 
   3   1   7      994.17      989.89     52.02 o 
   4   1   7      298.99      273.52     32.55 o 
   5   1   7     1698.98     1591.59     59.48 o 
   6   1   7     2106.43     2119.60     65.89 o 
   7   1   7      536.74      572.95     48.84 o 
   8   1   7      836.02      731.72     57.14 o 
   9   1   7     1692.62     1873.14     92.10 o 
  10   1   7        1.81       -9.80     21.82 o 
  11   1   7      764.88      735.37     82.81 o 
  12   1   7      108.60      194.07     66.53 o 
  13   1   7       20.93      -10.26     35.74 o 
 -16   2   7      344.78      269.63     79.28 o 
 -15   2   7      304.35      249.63     66.62 o 
 -14   2   7     1120.98     1292.64    140.38 o 
 -13   2   7      942.20     1055.71    122.46 o 
 -12   2   7      675.44      694.53     95.27 o 
 -11   2   7      177.63      117.55    101.83 o 
 -10   2   7      145.75      120.71     81.01 o 
  -9   2   7     1438.14     1532.19     80.73 o 
  -8   2   7      342.33      281.55     41.38 o 
  -7   2   7    10975.53    10970.80    230.00 o 
  -6   2   7       65.67       40.37     18.13 o 
  -5   2   7     6654.32     6541.04    152.89 o 
  -4   2   7      649.19      572.58     49.24 o 
  -3   2   7      156.08      117.22     22.41 o 
  -2   2   7       10.19       14.36     12.01 o 
  -1   2   7       53.65      102.75     19.37 o 
   0   2   7     5905.29     5878.71    156.15 o 
   1   2   7      114.01       78.50     17.83 o 
   2   2   7    11703.17    11774.95    217.30 o 
   3   2   7     5892.49     6021.38    138.97 o 
   4   2   7     2134.40     2075.72     75.63 o 
   5   2   7     1724.34     1672.66     60.78 o 
   6   2   7      109.37       88.09     17.80 o 
   7   2   7      413.43      372.31     39.56 o 
   8   2   7      320.34      377.99     42.53 o 
   9   2   7     1065.95     1164.01    101.57 o 
  10   2   7     1386.74     1494.92    161.88 o 
  11   2   7      460.42      333.17     70.03 o 
  12   2   7      878.08      694.52    102.27 o 
  13   2   7       33.93      -50.25     40.58 o 
 -16   3   7       95.46      204.30     81.31 o 
 -15   3   7       41.07       28.13     46.61 o 
 -14   3   7      121.39      165.11     57.98 o 
 -13   3   7        8.45       37.03     41.19 o 
 -12   3   7     1027.50     1250.90    126.19 o 
 -11   3   7     1592.78     1260.84    120.96 o 
 -10   3   7     1874.42     1941.68    134.41 o 
  -9   3   7     5579.93     5894.01    163.51 o 
  -8   3   7      500.33      527.66     54.20 o 
  -7   3   7       69.26       37.05     20.91 o 
  -6   3   7      138.10      110.81     38.24 o 
  -5   3   7     3171.80     2774.95     93.69 o 
  -4   3   7       15.12       11.55     13.68 o 
  -3   3   7     4495.44     4524.92    116.75 o 
  -2   3   7    16782.21    17532.47    295.49 o 
  -1   3   7     1164.68     1064.89     51.46 o 
   0   3   7    10731.38    11112.16    204.28 o 
   1   3   7      258.79      293.76     33.92 o 
   2   3   7     1897.66     1849.95     65.12 o 
   3   3   7      870.46      849.75     47.38 o 
   4   3   7     4535.89     4519.60    118.29 o 
   5   3   7     1675.59     1663.74     59.94 o 
   6   3   7       34.43       49.23     20.12 o 
   7   3   7     2766.27     3050.27    173.19 o 
   8   3   7        5.82       42.69     28.38 o 
   9   3   7      654.50      655.75     90.54 o 
  10   3   7       75.43      101.72     44.22 o 
  11   3   7       83.51      160.67     58.23 o 
  12   3   7        3.93      -18.28     38.55 o 
  13   3   7        1.31       32.71     42.44 o 
 -16   4   7       25.61       -5.84     44.50 o 
 -15   4   7       19.19       10.27     44.43 o 
 -14   4   7       65.64       26.22     42.99 o 
 -13   4   7       39.96       27.01     42.19 o 
 -12   4   7      188.16      163.93     55.18 o 
 -11   4   7      475.79      510.64    111.64 o 
 -10   4   7      248.89      123.30     68.49 o 
  -9   4   7     1155.61     1259.17     82.57 o 
  -8   4   7      276.88      156.31     38.27 o 
  -7   4   7        3.65        9.66     21.12 o 
  -6   4   7      826.04      822.12     60.06 o 
  -5   4   7      160.48       94.33     23.26 o 
  -4   4   7     2357.41     2275.26     83.41 o 
  -3   4   7      295.50      248.95     31.67 o 
  -2   4   7     3240.45     3564.57    105.82 o 
  -1   4   7     2594.53     2569.51     77.79 o 
   0   4   7      151.97      191.28     23.05 o 
   1   4   7     3423.48     3320.45    150.11 o 
   2   4   7      818.57      796.00     71.86 o 
   3   4   7       28.02       24.09     20.61 o 
   4   4   7       87.51       59.76     29.15 o 
   5   4   7     2355.98     2277.40    200.50 o 
   6   4   7      175.50      190.86     33.54 o 
   7   4   7      670.64      673.31     84.32 o 
   8   4   7      988.05     1026.39    109.72 o 
   9   4   7      243.36      124.56     47.97 o 
  10   4   7       44.93       48.91     34.96 o 
  11   4   7      105.65      145.21     66.08 o 
  12   4   7      174.53      157.05     54.87 o 
 -15   5   7      172.54      122.52     57.33 o 
 -14   5   7      206.64      298.77     71.75 o 
 -13   5   7      691.13      742.84    104.26 o 
 -12   5   7      127.43      220.04     62.64 o 
 -11   5   7      685.47      899.04    105.40 o 
 -10   5   7       97.99       83.10     48.47 o 
  -9   5   7      937.93      768.85    104.03 o 
  -8   5   7     2465.78     2657.83    108.12 o 
  -7   5   7     3699.50     3433.86    120.05 o 
  -6   5   7     7511.18     7330.56    181.75 o 
  -5   5   7      100.36       84.36     25.30 o 
  -4   5   7     3386.91     3339.31    194.84 o 
  -3   5   7     4302.65     4378.07    119.34 o 
  -2   5   7        2.27        6.65     17.56 o 
  -1   5   7      438.59      421.53     56.75 o 
   0   5   7       38.31       35.91     20.60 o 
   1   5   7     6267.78     5969.45    193.72 o 
   2   5   7        1.76        8.04     19.41 o 
   3   5   7     1673.12     1465.98     99.43 o 
   4   5   7      212.18       91.04     33.55 o 
   5   5   7      146.50      125.64     37.87 o 
   6   5   7       18.68       50.62     23.47 o 
   7   5   7       32.74       28.89     30.93 o 
   8   5   7     1246.32     1379.97    128.20 o 
   9   5   7      114.54       53.67     47.82 o 
  10   5   7     1295.45     1657.52    267.18 o 
  11   5   7      290.21      298.45    122.50 o 
  12   5   7       35.92      114.21     99.57 o 
 -15   6   7        4.25       37.32     50.61 o 
 -14   6   7        4.44       -5.08     43.13 o 
 -13   6   7      668.92      664.26    104.02 o 
 -12   6   7      362.05      429.47     81.18 o 
 -11   6   7     1572.44     1796.02    141.76 o 
 -10   6   7     1084.13     1141.76     88.63 o 
  -9   6   7     1090.91     1018.15     81.12 o 
  -8   6   7      455.48      511.35     57.91 o 
  -7   6   7      913.51      910.73     70.07 o 
  -6   6   7      672.90      634.19     58.94 o 
  -5   6   7     1114.05      983.64     67.29 o 
  -4   6   7     5043.39     4916.40    137.32 o 
  -3   6   7     5494.20     5371.82    144.18 o 
  -2   6   7     3606.73     3707.22    153.51 o 
  -1   6   7    12629.37    13310.66    570.87 o 
   0   6   7       10.28       -0.54     25.80 o 
   1   6   7      644.01      586.98    137.89 o 
   2   6   7      129.94      149.60     39.27 o 
   3   6   7     2009.04     1794.25    111.38 o 
   4   6   7     1302.22     1347.43    102.10 o 
   5   6   7     1356.21     1129.66     81.57 o 
   6   6   7     3280.38     3307.79    128.66 o 
   7   6   7      211.08      141.15     46.60 o 
   8   6   7     1098.91     1073.37    118.73 o 
   9   6   7       94.64      104.03     41.93 o 
  10   6   7        1.44        4.30     32.42 o 
  11   6   7       15.04       -2.07     35.95 o 
  12   6   7       44.38      -44.00     39.53 o 
 -15   7   7       60.76       94.59     53.90 o 
 -14   7   7       24.23       45.46     51.91 o 
 -13   7   7      354.46      400.68     89.76 o 
 -12   7   7      308.49      252.49     80.26 o 
 -11   7   7        5.37       68.00     44.16 o 
 -10   7   7        1.71       33.23     31.33 o 
  -9   7   7      390.41      365.56     56.74 o 
  -8   7   7       39.53       41.30     29.09 o 
  -7   7   7      543.71      431.30     54.20 o 
  -6   7   7     3365.78     3175.18    141.05 o 
  -5   7   7      560.97      652.33     57.51 o 
  -4   7   7     2088.04     1958.65    223.73 o 
  -3   7   7      558.27      581.02    140.00 o 
  -2   7   7       94.76       78.92     33.98 o 
  -1   7   7       46.93       46.32     27.50 o 
   0   7   7        8.55       23.90     24.05 o 
   1   7   7      148.38      116.14     43.60 o 
   2   7   7       33.32       19.66     25.81 o 
   3   7   7      509.65      428.09     70.30 o 
   4   7   7       46.57       29.76     58.38 o 
   5   7   7     1168.13     1060.57    119.05 o 
   6   7   7       32.75      -23.11     27.69 o 
   7   7   7       31.07       48.45     37.44 o 
   8   7   7       12.67       28.99     35.61 o 
   9   7   7       36.85       39.25     36.16 o 
  10   7   7        1.79       91.21     38.84 o 
  11   7   7       69.93       57.22     60.19 o 
 -14   8   7        1.03       29.33     51.25 o 
 -13   8   7       40.59      118.00     69.70 o 
 -12   8   7      159.36      241.67     62.28 o 
 -11   8   7       53.47       36.72     44.63 o 
 -10   8   7     1218.20     1107.75     93.72 o 
  -9   8   7      132.08       89.98     37.98 o 
  -8   8   7       85.84       54.00     30.77 o 
  -7   8   7      133.85      120.64     46.72 o 
  -6   8   7      125.14       45.91     39.04 o 
  -5   8   7      538.21      535.12    206.68 o 
  -4   8   7       97.72       93.25     30.21 o 
  -3   8   7     1719.12     1617.11     97.68 o 
  -2   8   7       29.66       35.57     24.83 o 
  -1   8   7       84.62       77.15     29.17 o 
   0   8   7      107.06       74.20     28.39 o 
   1   8   7        6.63      -26.50     17.67 o 
   2   8   7       94.31      103.71     31.43 o 
   3   8   7        7.19        9.26     27.36 o 
   4   8   7      121.57       88.72     52.05 o 
   5   8   7       19.07       34.41     25.90 o 
   6   8   7      204.13      144.71     37.54 o 
   7   8   7       64.01      103.21     40.30 o 
   8   8   7        0.26       11.44     31.26 o 
   9   8   7       53.52       12.73     40.95 o 
  10   8   7       41.18       -5.42     48.28 o 
  11   8   7        6.92       -4.55     34.23 o 
 -13   9   7      280.60      292.60     75.20 o 
 -12   9   7      508.90      729.67    185.71 o 
 -11   9   7      388.03      330.73     72.56 o 
 -10   9   7      221.08      384.73    119.79 o 
  -9   9   7      244.48      194.50     58.06 o 
  -8   9   7        8.98        2.37     36.56 o 
  -7   9   7      226.78      106.90     46.04 o 
  -6   9   7     1377.07     1468.75     97.78 o 
  -5   9   7      274.08      188.33     43.78 o 
  -4   9   7     7310.23     7979.31    221.84 o 
  -3   9   7     2211.02     2397.90    135.50 o 
  -2   9   7      756.73      717.30    135.50 o 
  -1   9   7       92.19       88.63     30.60 o 
   0   9   7      384.25      246.03     45.33 o 
   1   9   7      192.10      132.13     37.47 o 
   2   9   7      456.60      415.17     59.38 o 
   3   9   7     3239.23     3377.58    188.83 o 
   4   9   7        9.17       12.56     24.25 o 
   5   9   7     1907.01     2177.33    125.28 o 
   6   9   7      205.76      212.58     43.88 o 
   7   9   7      139.57      159.38     50.33 o 
   8   9   7       48.32       16.75     48.58 o 
   9   9   7      154.82      224.72     64.81 o 
  10   9   7      138.50      171.40     62.41 o 
 -12  10   7       19.50      141.81     82.67 o 
 -11  10   7      739.30      961.60    166.55 o 
 -10  10   7      374.11      302.42     72.87 o 
  -9  10   7      715.79      752.52    102.18 o 
  -8  10   7      637.43      633.70     96.25 o 
  -7  10   7       85.56       90.13     36.28 o 
  -6  10   7      431.24      333.30     73.13 o 
  -5  10   7      174.40      178.45     44.90 o 
  -4  10   7     1869.99     1930.22    173.40 o 
  -3  10   7     1322.84     1539.26    107.65 o 
  -2  10   7     3447.75     3794.06    152.73 o 
  -1  10   7      674.83      821.18    118.67 o 
   0  10   7       81.38       37.33     31.48 o 
   1  10   7      446.53      340.55     53.73 o 
   2  10   7      182.92      223.14     62.83 o 
   3  10   7        4.93       21.76     28.00 o 
   4  10   7     1357.95     1564.49     97.22 o 
   5  10   7      548.63      607.95     75.38 o 
   6  10   7     1019.00     1097.95    106.26 o 
   7  10   7       32.99       59.65     39.52 o 
   8  10   7      248.95      245.13    138.64 o 
   9  10   7        1.09       32.42     51.29 o 
 -11  11   7       18.73       19.91     77.24 o 
 -10  11   7        5.22      -50.79     80.86 o 
  -9  11   7      192.37      279.69     67.04 o 
  -8  11   7      452.21      501.13     87.47 o 
  -7  11   7      144.16      104.31     37.29 o 
  -6  11   7      752.50      797.23     85.70 o 
  -5  11   7      133.63      150.30     40.20 o 
  -4  11   7      645.67      682.11     79.33 o 
  -3  11   7      241.08      319.86     58.12 o 
  -2  11   7        6.48        6.87     26.14 o 
  -1  11   7        1.55       54.70     30.02 o 
   0  11   7       12.21       14.30     28.28 o 
   1  11   7      568.43      558.99     70.90 o 
   2  11   7      660.69      742.70     84.55 o 
   3  11   7      793.58      726.39     72.01 o 
   4  11   7     1499.88     1498.25    138.01 o 
   5  11   7      143.23      137.65     35.00 o 
   6  11   7      387.57      329.51     77.54 o 
   7  11   7       49.75        3.00     35.22 o 
   8  11   7      150.79      140.11     52.20 o 
 -10  12   7      109.17       10.86     76.64 o 
  -9  12   7       13.47        3.32     76.64 o 
  -8  12   7      105.54      115.82     39.34 o 
  -7  12   7      217.04      258.69     61.90 o 
  -6  12   7       58.59       67.27     40.75 o 
  -5  12   7     1268.16     1397.08    114.73 o 
  -4  12   7        6.83       62.68     33.94 o 
  -3  12   7      195.44      154.18     45.09 o 
  -2  12   7       53.25       93.30     63.99 o 
  -1  12   7       67.10       59.15     33.31 o 
   0  12   7      160.73      139.47     72.74 o 
   1  12   7       30.29       51.82     32.59 o 
   2  12   7     1334.41     1423.57    117.69 o 
   3  12   7        4.39       50.24     29.05 o 
   4  12   7      554.96      525.19     77.02 o 
   5  12   7       12.17       23.98     27.89 o 
   6  12   7        4.59      -37.96     28.43 o 
   7  12   7       85.39       88.34     44.01 o 
  -8  13   7      251.54      266.87     66.10 o 
  -7  13   7      109.38      120.40     52.99 o 
  -6  13   7       18.90        5.05     40.59 o 
  -5  13   7      124.73      100.48     42.74 o 
  -4  13   7        2.09        8.78     34.40 o 
  -3  13   7      703.33      647.22     80.93 o 
  -2  13   7     1113.56     1111.04    127.67 o 
  -1  13   7      699.67      749.36     97.60 o 
   0  13   7     1259.66     1351.90    119.35 o 
   1  13   7      131.62      153.33     51.43 o 
   2  13   7        0.58      -21.55     25.90 o 
   3  13   7        6.53        0.76     30.08 o 
   4  13   7      424.76      416.73     60.92 o 
   5  13   7      369.78      402.79     54.20 o 
  -6  14   7       11.62       31.59     40.68 o 
  -5  14   7      510.04      589.71    105.82 o 
  -4  14   7      122.44      184.75     64.57 o 
  -3  14   7       51.46       78.71     40.49 o 
  -2  14   7       19.65       19.30     62.51 o 
  -1  14   7       16.24       24.08     33.24 o 
   0  14   7      939.96     1039.07    110.57 o 
   1  14   7        0.11      -23.69     33.32 o 
   2  14   7     1121.72     1298.49    195.25 o 
   3  14   7      220.48      244.18     60.50 o 
 -16   0   8       96.77        0.30     76.03 o 
 -15   0   8     1155.98     1267.85    209.70 o 
 -14   0   8      830.79      644.79    143.92 o 
 -13   0   8      239.52      174.10     88.71 o 
 -12   0   8        2.97       35.30     55.22 o 
 -11   0   8      199.39      208.19     85.69 o 
 -10   0   8      603.48      544.62    109.53 o 
  -9   0   8       77.71      117.24     64.72 o 
  -8   0   8     7717.67     8118.08    289.51 o 
  -7   0   8      122.32      249.53     62.16 o 
  -6   0   8    20228.37    21163.05    638.15 o 
  -5   0   8      270.75      144.53     46.16 o 
  -4   0   8     6190.59     6517.58    262.20 o 
  -3   0   8        2.98      -14.48     18.71 o 
  -2   0   8       56.86       28.36     25.65 o 
  -1   0   8     9038.00     9523.07    326.47 o 
   0   0   8       37.67       18.10     26.55 o 
   1   0   8    16036.46    17390.88    504.18 o 
   3   0   8    16104.39    18298.47    545.82 o 
   4   0   8     3277.31     2846.78    163.54 o 
   5   0   8      299.80      245.60     57.93 o 
   6   0   8        5.61       10.32     23.87 o 
   7   0   8        4.19       18.49     22.23 o 
   8   0   8      340.96      298.78     56.39 o 
   9   0   8      143.67      226.93     95.50 o 
  10   0   8     1749.48     2024.58    166.85 o 
  11   0   8       52.35      178.19     54.51 o 
 -16   1   8      271.80      238.63     80.16 o 
 -15   1   8       55.36       20.07     52.05 o 
 -14   1   8        5.89      -19.91     39.87 o 
 -13   1   8       51.90       24.24     41.17 o 
 -12   1   8      770.86      773.60    103.25 o 
 -11   1   8      593.08      663.30     91.09 o 
 -10   1   8      366.20      315.87    115.56 o 
  -9   1   8     1062.78     1364.05     97.70 o 
  -8   1   8     2773.67     3086.47    126.19 o 
  -7   1   8      439.78      444.92     48.11 o 
  -6   1   8      959.46      852.18     60.05 o 
  -5   1   8      604.08      621.87     51.37 o 
  -4   1   8     6260.65     7401.95    166.56 o 
  -3   1   8       44.27       61.44     23.07 o 
  -2   1   8    25744.85    28252.33    534.45 o 
  -1   1   8     2091.59     2027.87    175.60 o 
   0   1   8     3307.49     3380.23    117.49 o 
   1   1   8     7747.28     7490.00    193.81 o 
   2   1   8     1770.87     1717.22     81.31 o 
   3   1   8        0.32        4.06     11.68 o 
   4   1   8       29.86       21.26     14.00 o 
   5   1   8     3543.97     3380.28    202.04 o 
   6   1   8      376.91      389.38     34.77 o 
   7   1   8       49.92       56.09     19.28 o 
   8   1   8      321.16      290.19     39.43 o 
   9   1   8       22.50        3.63     24.08 o 
  10   1   8       30.56       19.55     28.18 o 
  11   1   8       33.71       36.17     39.79 o 
  12   1   8      469.89      330.03     69.03 o 
 -16   2   8       62.25      -14.02     46.89 o 
 -15   2   8       42.33      -12.82     49.78 o 
 -14   2   8       80.16       84.56     59.59 o 
 -13   2   8      204.02      191.61     64.13 o 
 -12   2   8      463.66      452.90     84.02 o 
 -11   2   8        1.62       -7.51     36.38 o 
 -10   2   8     1091.15     1067.28     76.91 o 
  -9   2   8       85.98       61.63     25.46 o 
  -8   2   8       58.95       54.86     22.59 o 
  -7   2   8     3952.77     3876.45    214.38 o 
  -6   2   8       78.23       80.87     23.15 o 
  -5   2   8      126.61       86.42     23.56 o 
  -4   2   8     1893.20     1795.14     73.81 o 
  -3   2   8     6547.72     6601.19    153.50 o 
  -2   2   8      194.22      106.02     28.77 o 
  -1   2   8       42.47       40.89     16.18 o 
   0   2   8     6846.19     6972.45    155.13 o 
   1   2   8       68.18       48.55     16.89 o 
   2   2   8     5651.14     5671.31    136.98 o 
   3   2   8      676.10      661.01     48.40 o 
   4   2   8     1394.17     1170.28    128.20 o 
   5   2   8      237.33      231.70     35.77 o 
   6   2   8     1050.97     1049.34     57.04 o 
   7   2   8       19.53       14.96     20.94 o 
   8   2   8       91.77      122.10     30.63 o 
   9   2   8      503.55      623.34    152.37 o 
  10   2   8     1099.85     1101.63    240.32 o 
  11   2   8      293.41      243.93     61.67 o 
  12   2   8      144.82      207.91     57.13 o 
 -16   3   8      216.39      251.68    124.76 o 
 -15   3   8      198.09      198.55     67.58 o 
 -14   3   8      719.78      613.87     98.53 o 
 -13   3   8      106.22      124.56     52.02 o 
 -12   3   8     1574.89     1566.09    250.13 o 
 -11   3   8      242.28      174.49     56.15 o 
 -10   3   8      552.18      560.33     62.29 o 
  -9   3   8      985.85      834.89     69.90 o 
  -8   3   8        4.63       -3.19     18.70 o 
  -7   3   8     3435.39     4011.13    126.97 o 
  -6   3   8      168.51      172.96     29.52 o 
  -5   3   8     4530.59     4651.28    161.75 o 
  -4   3   8       49.04       45.41     19.68 o 
  -3   3   8       65.45       60.63     19.11 o 
  -2   3   8      208.80      143.93     24.89 o 
  -1   3   8      645.78      614.20     55.80 o 
   0   3   8     6250.06     6546.90    157.11 o 
   1   3   8     1141.47     1119.58     55.74 o 
   2   3   8     7012.76     7381.63    161.85 o 
   3   3   8       13.86       -7.91     14.24 o 
   4   3   8      809.59      870.55     76.57 o 
   5   3   8        5.42       -0.45     14.13 o 
   6   3   8        9.29      -22.11     15.39 o 
   7   3   8      939.00      844.90     95.97 o 
   8   3   8      336.74      239.83     97.76 o 
   9   3   8      577.61      668.09    109.22 o 
  10   3   8      527.71      580.98     89.22 o 
  11   3   8       19.90      -23.29     35.57 o 
  12   3   8      143.41      172.46     53.25 o 
 -16   4   8      176.39      122.67     65.93 o 
 -15   4   8       51.13        3.47     46.88 o 
 -14   4   8       80.17       61.94     50.41 o 
 -13   4   8      106.61      144.30    146.64 o 
 -12   4   8      144.87      106.70     50.73 o 
 -11   4   8     1732.14     1750.23    139.06 o 
 -10   4   8      798.65      922.34     77.71 o 
  -9   4   8      360.82      334.00     50.29 o 
  -8   4   8      929.53      878.80     70.13 o 
  -7   4   8      951.26      948.41     69.01 o 
  -6   4   8      653.41      554.49     54.06 o 
  -5   4   8      965.68     1046.84    143.05 o 
  -4   4   8     1671.57     1610.41     89.49 o 
  -3   4   8      135.62      102.98     24.76 o 
  -2   4   8     5737.98     6097.36    207.11 o 
  -1   4   8     2802.46     2562.08    102.45 o 
   0   4   8     2382.17     2139.75    175.00 o 
   1   4   8     7232.90     7832.21    229.21 o 
   2   4   8        7.32        9.96     20.70 o 
   3   4   8     1086.94     1068.91    141.06 o 
   4   4   8       27.25       29.16     23.20 o 
   5   4   8     1446.17     1494.08    102.87 o 
   6   4   8        1.72       37.82     21.54 o 
   7   4   8     2332.96     2515.44    143.90 o 
   8   4   8      129.09      151.60    117.37 o 
   9   4   8      147.05      181.43     68.19 o 
  10   4   8      344.95      389.21     75.47 o 
  11   4   8        5.87       19.06     37.72 o 
  12   4   8       44.68      -21.25     34.40 o 
 -15   5   8       65.01       51.50     48.01 o 
 -14   5   8        8.24       21.40     45.82 o 
 -13   5   8      200.93      349.52     75.05 o 
 -12   5   8       12.50       74.11     45.66 o 
 -11   5   8      622.37      677.85     95.94 o 
 -10   5   8     1389.74     1426.82     95.18 o 
  -9   5   8      213.72      139.13     37.30 o 
  -8   5   8      258.08      232.97     41.91 o 
  -7   5   8        7.59      -20.13     22.28 o 
  -6   5   8     1595.90     1529.29     84.59 o 
  -5   5   8     1198.31     1070.42     69.23 o 
  -4   5   8     1709.09     1713.00     78.62 o 
  -3   5   8     3340.62     3512.56    118.58 o 
  -2   5   8      417.39      344.10     57.39 o 
  -1   5   8     2290.77     2301.69    117.64 o 
   0   5   8      333.07      353.18    111.34 o 
   1   5   8      308.05      291.13     52.05 o 
   2   5   8      451.00      326.00     54.72 o 
   3   5   8      590.45      449.09     64.21 o 
   4   5   8     1504.59     1545.49    109.20 o 
   5   5   8      203.85      151.21     75.58 o 
   6   5   8     1351.39     1398.11     90.23 o 
   7   5   8       20.80       30.47     57.03 o 
   8   5   8      451.92      511.78     82.94 o 
   9   5   8       27.75       40.01     52.05 o 
  10   5   8        2.48      -38.97     29.42 o 
  11   5   8       89.12      114.41    100.47 o 
 -15   6   8       16.82      -19.47     44.40 o 
 -14   6   8       59.89        1.51     49.94 o 
 -13   6   8       11.77       47.55     51.60 o 
 -12   6   8       48.75       84.62     47.73 o 
 -11   6   8        0.03      -29.65     33.27 o 
 -10   6   8     1848.18     1937.31    110.22 o 
  -9   6   8        4.96       32.59     28.33 o 
  -8   6   8      821.73      830.78     74.18 o 
  -7   6   8       39.03       26.07     24.43 o 
  -6   6   8      813.62      800.29     66.99 o 
  -5   6   8       58.95       70.57     25.17 o 
  -4   6   8      970.80      985.70    100.17 o 
  -3   6   8     1842.23     1806.37    171.38 o 
  -2   6   8      590.26      569.72     78.00 o 
  -1   6   8     3343.96     3385.62    162.63 o 
   0   6   8      261.92      216.17     45.01 o 
   1   6   8      211.76      160.33     49.48 o 
   2   6   8      100.60      137.48     40.29 o 
   3   6   8      671.71      693.43     81.69 o 
   4   6   8      322.96      287.26     90.52 o 
   5   6   8       39.62       45.71     30.33 o 
   6   6   8      295.31      259.05     45.88 o 
   7   6   8      941.34      901.51    108.15 o 
   8   6   8       42.04       23.23     33.92 o 
   9   6   8      199.95      185.26     55.53 o 
  10   6   8      220.63      211.06     62.94 o 
  11   6   8       10.25       34.36     37.00 o 
 -14   7   8      229.93      293.68     77.41 o 
 -13   7   8      148.05      233.07     74.07 o 
 -12   7   8     1012.88     1255.33    131.59 o 
 -11   7   8       21.83      -15.63     47.67 o 
 -10   7   8      338.51      266.92     56.28 o 
  -9   7   8       89.06       72.08     34.41 o 
  -8   7   8     1090.72     1209.04    131.00 o 
  -7   7   8       13.30       42.67     28.75 o 
  -6   7   8     2493.68     2659.01    312.29 o 
  -5   7   8     1378.66     1415.27    112.22 o 
  -4   7   8       31.54       74.60     35.79 o 
  -3   7   8     1383.28     1314.52    110.05 o 
  -2   7   8      199.23      221.19     50.52 o 
  -1   7   8       21.79      -14.07     23.07 o 
   0   7   8     1184.50     1103.79     99.75 o 
   1   7   8      253.17      190.67     49.48 o 
   2   7   8     2695.36     2123.55    178.02 o 
   3   7   8        0.27       50.80     30.73 o 
   4   7   8     2114.52     2130.27    183.75 o 
   5   7   8      331.15      339.46     49.79 o 
   6   7   8      469.53      568.70     69.97 o 
   7   7   8        0.25       10.34     31.85 o 
   8   7   8       59.58       38.62     48.28 o 
   9   7   8      573.44      577.26     93.62 o 
  10   7   8        2.60      -49.04     32.70 o 
 -14   8   8       35.71       75.50     57.68 o 
 -13   8   8       16.67       16.93    107.87 o 
 -12   8   8     1261.55     1286.85    138.25 o 
 -11   8   8       82.68       59.97     49.70 o 
 -10   8   8     1706.71     1727.58    164.90 o 
  -9   8   8      991.49      935.74    106.16 o 
  -8   8   8      344.07      326.75     65.58 o 
  -7   8   8      285.29      332.14     68.76 o 
  -6   8   8       75.57       15.39     35.91 o 
  -5   8   8     1676.13     1581.80    122.34 o 
  -4   8   8      154.84      153.69     50.13 o 
  -3   8   8     2849.59     2671.40    144.60 o 
  -2   8   8     1769.15     1655.41    123.93 o 
  -1   8   8      397.14      295.87     61.85 o 
   0   8   8     2869.90     2822.77    146.42 o 
   1   8   8      131.85      124.57     40.51 o 
   2   8   8       30.51       -1.73     43.45 o 
   3   8   8      609.61      491.62     76.12 o 
   4   8   8     2312.02     2350.92    186.77 o 
   5   8   8     1467.81     1584.46    124.69 o 
   6   8   8     1121.79     1102.74     93.56 o 
   7   8   8     1134.82     1057.10    122.73 o 
   8   8   8       48.34       35.19     38.44 o 
   9   8   8      228.97      256.90     66.60 o 
  10   8   8       23.51      -38.65     59.44 o 
 -13   9   8       72.60      -25.04     70.60 o 
 -12   9   8      457.22      451.38    127.33 o 
 -11   9   8        0.15      -14.48     64.27 o 
 -10   9   8       29.01       28.25     72.11 o 
  -9   9   8       23.33      -53.11     44.20 o 
  -8   9   8      316.21      327.66     70.27 o 
  -7   9   8      640.47      729.05     99.11 o 
  -6   9   8      259.51      155.57     57.38 o 
  -5   9   8     1723.20     1856.92    139.87 o 
  -4   9   8       64.31       -9.14     35.80 o 
  -3   9   8      207.50      212.79     62.76 o 
  -2   9   8      459.33      384.08     68.76 o 
  -1   9   8        2.97       48.63     31.42 o 
   0   9   8      146.76      173.10     49.23 o 
   1   9   8       48.98       32.41     31.00 o 
   2   9   8     2626.32     2693.80    156.93 o 
   3   9   8       60.88       17.35     31.83 o 
   4   9   8      754.00      835.35    102.80 o 
   5   9   8      114.34      119.46     34.70 o 
   6   9   8      343.30      380.22     76.06 o 
   7   9   8        5.74       40.38     35.58 o 
   8   9   8      202.99      178.05     71.66 o 
   9   9   8      199.17      170.25     56.99 o 
 -12  10   8       31.12      108.32     77.85 o 
 -11  10   8        1.72      118.88     77.24 o 
 -10  10   8      280.51      312.97     82.22 o 
  -9  10   8      102.70      107.27     50.18 o 
  -8  10   8      231.77      177.69     56.85 o 
  -7  10   8      189.39      166.48     57.73 o 
  -6  10   8      781.41      884.61    109.28 o 
  -5  10   8      452.45      324.35     68.57 o 
  -4  10   8     1470.55     1317.90    125.95 o 
  -3  10   8      127.01      132.22     52.54 o 
  -2  10   8       11.10      -36.29     27.04 o 
  -1  10   8      360.26      360.80     55.86 o 
   0  10   8      663.18      610.47     73.69 o 
   1  10   8       28.39       26.85     36.16 o 
   2  10   8       62.93       23.04     39.67 o 
   3  10   8     1260.74     1618.67    396.47 o 
   4  10   8      735.23      860.59     87.07 o 
   5  10   8      418.43      451.36     65.96 o 
   6  10   8      564.15      547.91    153.28 o 
   7  10   8       87.16       70.64     44.07 o 
   8  10   8       63.49       -0.27     35.87 o 
 -11  11   8      498.59      808.63    168.36 o 
 -10  11   8       21.34       94.47     89.91 o 
  -9  11   8      337.36      231.73     69.25 o 
  -8  11   8      196.67      148.22     59.85 o 
  -7  11   8      209.25      105.94     65.17 o 
  -6  11   8       12.03       34.44     40.61 o 
  -5  11   8      303.20      281.27     55.49 o 
  -4  11   8     1070.50      833.58     95.82 o 
  -3  11   8      294.67      321.29     59.18 o 
  -2  11   8     1618.89     1490.82    114.24 o 
  -1  11   8      941.71      872.42     89.08 o 
   0  11   8      497.23      549.97     72.26 o 
   1  11   8      790.67      872.23     90.55 o 
   2  11   8       89.43       64.55     34.08 o 
   3  11   8       32.84       31.43     42.19 o 
   4  11   8      266.70      325.80     76.84 o 
   5  11   8        1.52       41.45     37.50 o 
   6  11   8      453.81      470.39     82.99 o 
   7  11   8        3.16        7.36     47.52 o 
 -10  12   8      257.37      310.77    118.88 o 
  -9  12   8        0.74      114.55     55.13 o 
  -8  12   8      717.82      691.77    112.01 o 
  -7  12   8       18.39       21.97     48.97 o 
  -6  12   8      499.60      604.50    100.61 o 
  -5  12   8        0.59       22.77     28.99 o 
  -4  12   8      117.76      174.39     45.95 o 
  -3  12   8      200.24      275.30     56.18 o 
  -2  12   8      206.21      167.79     50.98 o 
  -1  12   8      851.20      792.25     87.87 o 
   0  12   8        0.81       29.19     33.55 o 
   1  12   8      799.69      758.96     87.37 o 
   2  12   8       11.13      -27.31     33.01 o 
   3  12   8       30.73       32.40     34.01 o 
   4  12   8       73.78       98.81     47.62 o 
   5  12   8        4.43       31.23     30.38 o 
   6  12   8       24.38       67.77     47.47 o 
  -8  13   8       40.33       71.05     61.97 o 
  -7  13   8      118.87       34.64     59.75 o 
  -6  13   8        1.84       29.46     35.36 o 
  -5  13   8       41.89       86.87     41.09 o 
  -4  13   8       35.92       33.89     35.94 o 
  -3  13   8        3.41       55.09     35.22 o 
  -2  13   8      270.12      235.22     65.96 o 
  -1  13   8        4.91       -7.47     37.71 o 
   0  13   8      640.68      748.45     95.48 o 
   1  13   8        9.62        6.37     35.94 o 
   2  13   8       23.32       46.28     32.39 o 
   3  13   8       24.36       -9.64     31.24 o 
   4  13   8        1.42      -24.89     38.44 o 
  -5  14   8        2.83       25.47     37.15 o 
  -4  14   8      117.65      151.00     49.19 o 
  -3  14   8       16.57      -21.69     42.95 o 
  -2  14   8       53.20       92.46     48.76 o 
  -1  14   8       26.07       71.22     41.79 o 
   0  14   8        9.39       49.35     44.27 o 
   1  14   8      263.38      251.67     65.57 o 
 -16   1   9       11.99       46.99     54.03 o 
 -15   1   9      209.77      195.96     65.87 o 
 -14   1   9       48.16       20.87     46.94 o 
 -13   1   9        5.49      -16.42     44.20 o 
 -12   1   9      807.46      837.04    107.88 o 
 -11   1   9      354.67      340.62     68.25 o 
 -10   1   9     1652.22     1637.03     73.89 o 
  -9   1   9      202.17      197.17     37.01 o 
  -8   1   9     1317.45     1435.07     81.45 o 
  -7   1   9     1062.59     1111.11     73.16 o 
  -6   1   9     1020.90     1009.25    107.11 o 
  -5   1   9       58.02       44.79     20.36 o 
  -4   1   9      498.99      386.21     42.25 o 
  -3   1   9     3641.69     3857.01    193.86 o 
  -2   1   9      516.27      600.42     57.76 o 
  -1   1   9     2935.55     2848.88    113.05 o 
   0   1   9     3717.45     3957.96    136.83 o 
   1   1   9      738.11      679.95     58.60 o 
   2   1   9     2823.20     2637.39     89.87 o 
   3   1   9       23.56       25.99     20.05 o 
   4   1   9      605.21      599.96     73.00 o 
   5   1   9       46.55       54.23     19.57 o 
   6   1   9      858.01      753.96     48.48 o 
   7   1   9       31.76       57.36     22.00 o 
   8   1   9      318.50      283.78     47.12 o 
   9   1   9      679.63      935.77     86.72 o 
  10   1   9       96.66       96.21     41.75 o 
  11   1   9       21.12       35.79     37.58 o 
  12   1   9      127.79       13.28     60.04 o 
 -16   2   9       31.17       83.64     57.13 o 
 -15   2   9      240.99      329.17     83.84 o 
 -14   2   9      364.63      367.22     80.20 o 
 -13   2   9      511.65      515.80     91.15 o 
 -12   2   9      407.04      426.91     80.68 o 
 -11   2   9      457.34      404.21     73.21 o 
 -10   2   9      239.18      211.00     41.77 o 
  -9   2   9      505.80      527.72     57.87 o 
  -8   2   9      811.32      886.22     70.03 o 
  -7   2   9     2003.91     2127.26    158.33 o 
  -6   2   9      965.48     1110.74    110.25 o 
  -5   2   9     6015.68     6644.83    214.65 o 
  -4   2   9      785.81      644.81     53.31 o 
  -3   2   9     2425.17     2392.27     91.48 o 
  -2   2   9      253.10      178.74     40.35 o 
  -1   2   9       96.99       98.48     22.60 o 
   0   2   9     2111.00     2191.10     81.08 o 
   1   2   9      109.85      124.95     24.86 o 
   2   2   9     4863.06     4783.75    165.73 o 
   3   2   9      134.51      156.55     26.28 o 
   4   2   9     1433.68     1529.34     73.19 o 
   5   2   9       99.04       60.99     26.38 o 
   6   2   9     1102.77     1137.17     66.27 o 
   7   2   9      111.28       95.28     28.75 o 
   8   2   9      233.61      147.32     46.62 o 
   9   2   9      482.77      639.09     95.50 o 
  10   2   9       22.60       96.19     42.78 o 
  11   2   9      648.62      800.66    113.90 o 
 -16   3   9       14.43       86.39     88.25 o 
 -15   3   9       59.85        2.11     74.38 o 
 -14   3   9        7.36       19.18     46.08 o 
 -13   3   9       70.03      -29.84     42.73 o 
 -12   3   9      742.47      717.01     99.91 o 
 -11   3   9       10.83       25.30     37.76 o 
 -10   3   9     7293.24     8093.49    214.02 o 
  -9   3   9        1.62        7.60     24.54 o 
  -8   3   9     2107.44     2296.99    100.92 o 
  -7   3   9      295.16      249.35     41.07 o 
  -6   3   9       53.81       41.42     21.58 o 
  -5   3   9       11.03       -4.97     17.86 o 
  -4   3   9      136.24       77.15     22.69 o 
  -3   3   9     4441.72     4908.35    153.80 o 
  -2   3   9     1359.79     1399.82     80.26 o 
  -1   3   9     4881.50     4653.30    125.37 o 
   0   3   9      253.36      239.65     33.80 o 
   1   3   9      457.72      459.81     42.19 o 
   2   3   9      193.23      219.34     45.20 o 
   3   3   9      212.78      190.24     38.72 o 
   4   3   9        7.55       36.00     26.25 o 
   5   3   9      107.15      119.83     32.25 o 
   6   3   9      182.27      178.31     34.65 o 
   7   3   9      659.83      660.09     85.85 o 
   8   3   9      197.30      208.05     51.99 o 
   9   3   9      388.63      404.67     75.16 o 
  10   3   9       69.75      118.08     45.01 o 
  11   3   9        1.83      -10.94     65.93 o 
 -15   4   9      251.53      197.09     99.27 o 
 -14   4   9      243.39      184.06    100.63 o 
 -13   4   9      116.75       53.95     54.91 o 
 -12   4   9     1102.86     1467.73    137.11 o 
 -11   4   9      309.99      180.30     53.57 o 
 -10   4   9       12.62       67.04     31.23 o 
  -9   4   9      988.08     1107.24     83.19 o 
  -8   4   9      986.78      822.50     70.78 o 
  -7   4   9       98.29      104.02     29.63 o 
  -6   4   9      622.23      600.67     56.81 o 
  -5   4   9     4992.69     5155.65    146.25 o 
  -4   4   9     1526.15     1555.64    101.00 o 
  -3   4   9     1709.55     1709.90     77.10 o 
  -2   4   9     7416.68     8122.70    194.70 o 
  -1   4   9     1364.64     1470.01    103.37 o 
   0   4   9     1604.18     1512.09     99.60 o 
   1   4   9     3598.55     3412.46    145.99 o 
   2   4   9      932.19      808.56     81.93 o 
   3   4   9      113.36      101.04     34.25 o 
   4   4   9     1061.35     1228.53    121.29 o 
   5   4   9     1046.11     1095.94    125.22 o 
   6   4   9        1.19       20.11     19.55 o 
   7   4   9     1006.02      880.38    105.30 o 
   8   4   9      748.47      760.57     99.18 o 
   9   4   9        0.25      -41.60     27.73 o 
  10   4   9      176.91      191.13     56.64 o 
  11   4   9      147.91      110.52     97.46 o 
 -15   5   9        3.49      -40.69     47.00 o 
 -14   5   9      149.17       61.68     50.82 o 
 -13   5   9      345.15      308.67     74.68 o 
 -12   5   9       81.51       21.30     56.88 o 
 -11   5   9     1010.57      966.49    112.54 o 
 -10   5   9      224.09      228.88     57.36 o 
  -9   5   9       63.35      127.35     37.53 o 
  -8   5   9      114.06       99.80     35.27 o 
  -7   5   9     2110.00     2085.56    149.55 o 
  -6   5   9      640.99      473.59     53.97 o 
  -5   5   9      379.90      408.74     66.90 o 
  -4   5   9     5374.35     5773.73    156.72 o 
  -3   5   9        0.27       11.53     26.25 o 
  -2   5   9     2222.23     2226.10    201.55 o 
  -1   5   9     1309.29     1397.34    117.97 o 
   0   5   9      183.30      219.50     45.17 o 
   1   5   9     1511.67     1457.94    107.29 o 
   2   5   9       28.78       -2.73     24.66 o 
   3   5   9     1291.50     1251.26    103.56 o 
   4   5   9      926.14     1075.63    110.73 o 
   5   5   9     1059.96     1403.02    204.72 o 
   6   5   9      244.54      203.62     37.89 o 
   7   5   9        0.90      -18.37     26.70 o 
   8   5   9      358.11      270.62     58.29 o 
   9   5   9      392.94      418.74     75.94 o 
  10   5   9      541.41      635.80    102.49 o 
  11   5   9        1.26       -3.40     44.34 o 
 -15   6   9       15.69       18.14     46.18 o 
 -14   6   9       33.76       27.78     48.50 o 
 -13   6   9       25.79       -8.77     96.55 o 
 -12   6   9       27.75        1.68     43.68 o 
 -11   6   9     1469.52     1422.14    131.68 o 
 -10   6   9       27.13       32.37     29.53 o 
  -9   6   9     3148.83     3191.97    255.10 o 
  -8   6   9      113.49       75.91     33.88 o 
  -7   6   9       32.23       68.12     27.25 o 
  -6   6   9      420.37      412.29     66.71 o 
  -5   6   9       40.47       26.98     33.42 o 
  -4   6   9     5078.88     4812.45    340.35 o 
  -3   6   9     2112.75     2051.05    126.32 o 
  -2   6   9     4961.71     4828.37    191.91 o 
  -1   6   9      858.51      821.90     88.89 o 
   0   6   9     1476.59     1418.11    110.25 o 
   1   6   9      107.72       91.54     33.83 o 
   2   6   9      627.08      735.39    100.78 o 
   3   6   9       90.84       99.16     37.63 o 
   4   6   9      232.09      166.51     44.16 o 
   5   6   9      275.80      196.49     49.49 o 
   6   6   9      406.01      437.43     74.75 o 
   7   6   9      641.64      521.52     82.96 o 
   8   6   9      300.02      320.34     65.06 o 
   9   6   9       17.84       -5.82     33.16 o 
  10   6   9        1.56      -11.71     36.51 o 
 -14   7   9      215.81      189.24     65.24 o 
 -13   7   9      113.51      103.04     60.32 o 
 -12   7   9       74.61       98.56     51.07 o 
 -11   7   9      146.35      197.50     65.93 o 
 -10   7   9       41.53       51.19     32.52 o 
  -9   7   9        4.24       -5.50     29.30 o 
  -8   7   9       45.45       18.21     36.43 o 
  -7   7   9      682.40      605.17    126.88 o 
  -6   7   9      565.89      547.97     80.08 o 
  -5   7   9     2343.88     2579.11    199.74 o 
  -4   7   9      538.81      484.33     74.42 o 
  -3   7   9      362.18      336.48     65.73 o 
  -2   7   9      104.48       60.50     42.54 o 
  -1   7   9      393.87      372.02     64.63 o 
   0   7   9      219.15      168.33     55.06 o 
   1   7   9      825.39      754.15     88.45 o 
   2   7   9       19.56        4.83     26.38 o 
   3   7   9     2144.23     2232.89    138.97 o 
   4   7   9       66.97       50.65     38.47 o 
   5   7   9      133.81      163.95     47.71 o 
   6   7   9      297.27      292.37     63.24 o 
   7   7   9      172.65      104.93     43.71 o 
   8   7   9        3.89       25.00     30.93 o 
   9   7   9       14.58        5.14     37.90 o 
  10   7   9      274.17      268.06     71.44 o 
 -13   8   9       14.65      -33.52     41.62 o 
 -12   8   9        6.45        2.27     63.82 o 
 -11   8   9       11.25       58.84     71.21 o 
 -10   8   9        0.77       56.40     45.62 o 
  -9   8   9      191.08      136.98     52.86 o 
  -8   8   9      131.60      101.47     46.91 o 
  -7   8   9     1011.23      808.81     98.86 o 
  -6   8   9       91.73       47.06     37.12 o 
  -5   8   9      505.16      382.67     69.64 o 
  -4   8   9        0.31      -22.90     50.54 o 
  -3   8   9     1432.68     1374.80    120.27 o 
  -2   8   9       98.12       81.03     50.39 o 
  -1   8   9      257.00      259.05     55.26 o 
   0   8   9      528.20      496.13     75.68 o 
   1   8   9      129.35       94.08     36.60 o 
   2   8   9        4.32        9.34     27.98 o 
   3   8   9        2.34      -51.14     34.10 o 
   4   8   9      138.75      114.08     40.90 o 
   5   8   9        9.76      -17.47     23.48 o 
   6   8   9      401.01      469.46     84.27 o 
   7   8   9        1.65      -10.59     52.65 o 
   8   8   9        0.69      -21.93     34.53 o 
   9   8   9        2.32       18.01     40.00 o 
 -13   9   9      157.07      164.74     96.25 o 
 -12   9   9      265.82      421.51    128.54 o 
 -11   9   9       19.11      -17.80     59.14 o 
 -10   9   9       36.41       39.39     46.82 o 
  -9   9   9       57.52       85.03     45.38 o 
  -8   9   9      520.92      377.10     75.82 o 
  -7   9   9       41.43       57.05     52.50 o 
  -6   9   9     2114.30     2379.60    160.17 o 
  -5   9   9      531.06      419.74     77.73 o 
  -4   9   9     2382.10     2319.68    150.29 o 
  -3   9   9      107.38      125.55     48.24 o 
  -2   9   9      331.99      341.90     68.29 o 
  -1   9   9      800.51      660.26     90.06 o 
   0   9   9       32.31       -1.57     31.23 o 
   1   9   9     1150.34     1256.50    118.98 o 
   2   9   9       21.06      -16.38     31.28 o 
   3   9   9     2450.11     2565.57    171.82 o 
   4   9   9       95.70       44.06     34.74 o 
   5   9   9      671.26      771.37     83.80 o 
   6   9   9       66.52       87.95     47.36 o 
   7   9   9        5.17       -1.96     40.32 o 
   8   9   9       49.92        3.16     41.99 o 
 -12  10   9        7.37      -82.37     54.91 o 
 -11  10   9      249.86      227.80    109.83 o 
 -10  10   9       19.75        5.42     46.36 o 
  -9  10   9      445.30      523.21     90.43 o 
  -8  10   9      122.17      135.83     58.84 o 
  -7  10   9     1280.44     1414.25    137.67 o 
  -6  10   9       17.08       10.51     62.91 o 
  -5  10   9      217.28      181.40    119.79 o 
  -4  10   9      309.04      246.36     66.61 o 
  -3  10   9      334.09      285.54     65.28 o 
  -2  10   9      581.08      550.72     89.18 o 
  -1  10   9      578.10      478.35     80.60 o 
   0  10   9     1106.35     1161.69    121.83 o 
   1  10   9       93.38      103.07     55.82 o 
   2  10   9       58.99       33.33     39.26 o 
   3  10   9        2.26      -11.82     35.17 o 
   4  10   9        1.69      -30.47     54.31 o 
   5  10   9      189.25      263.89     52.28 o 
   6  10   9      293.66      225.27     61.62 o 
   7  10   9      116.21      201.78     56.44 o 
 -10  11   9        6.37       25.76     54.16 o 
  -9  11   9       31.39      -23.34     44.44 o 
  -8  11   9        0.25       -8.24     90.97 o 
  -7  11   9      172.55      219.21     77.09 o 
  -6  11   9       51.29       75.77     53.85 o 
  -5  11   9       43.43       34.14     41.91 o 
  -4  11   9      439.87      413.71     79.25 o 
  -3  11   9      116.83       44.83     43.58 o 
  -2  11   9       26.75       66.86     42.91 o 
  -1  11   9      744.20      630.96     95.82 o 
   0  11   9      413.18      439.87     78.26 o 
   1  11   9      534.96      486.38    102.89 o 
   2  11   9        9.26       42.61     37.78 o 
   3  11   9      337.89      410.78    195.22 o 
   4  11   9      602.64      497.92     76.03 o 
   5  11   9      392.10      401.75     79.90 o 
   6  11   9       24.48      -18.57     35.07 o 
  -9  12   9      156.10       82.02    105.45 o 
  -8  12   9      301.78      289.33    128.69 o 
  -7  12   9       12.59      -21.22     44.74 o 
  -6  12   9      490.30      410.51     91.82 o 
  -5  12   9      841.02      941.45    176.06 o 
  -4  12   9       27.90       24.88     43.95 o 
  -3  12   9      203.94      104.59     58.99 o 
  -2  12   9      258.67      303.13     72.52 o 
  -1  12   9      224.48      119.90     52.80 o 
   0  12   9        4.08       62.38     45.09 o 
   1  12   9      388.72      269.82     87.80 o 
   2  12   9     1346.81     1397.70    148.70 o 
   3  12   9      118.39       56.19     37.75 o 
   4  12   9      588.35      740.75     96.84 o 
   5  12   9       29.94       90.98     46.92 o 
  -7  13   9       28.39       31.04     55.96 o 
  -6  13   9       12.01       59.44     55.09 o 
  -5  13   9       19.83        1.22    152.52 o 
  -4  13   9        0.21       -3.02     50.06 o 
  -3  13   9      536.84      579.12    192.50 o 
  -2  13   9      292.78      294.26     75.95 o 
  -1  13   9     1461.91     1657.47    248.92 o 
   0  13   9      483.63      514.75     94.45 o 
   1  13   9      234.16      128.07     77.85 o 
   2  13   9       64.22       63.35     38.45 o 
 -16   0  10       41.55       15.99     90.52 o 
 -15   0  10       23.60      -24.14     47.97 o 
 -14   0  10     1263.99     1018.93    179.83 o 
 -13   0  10      331.54      379.27    120.09 o 
 -12   0  10     1492.46     1857.42    214.83 o 
 -11   0  10      105.83       67.59     64.87 o 
 -10   0  10      448.31      379.49     65.47 o 
  -9   0  10      401.80      389.20     59.41 o 
  -8   0  10       61.37       29.47     49.18 o 
  -7   0  10       96.37      112.24     55.22 o 
  -6   0  10     4018.26     4375.63    234.74 o 
  -5   0  10    13351.83    13394.82    463.45 o 
  -4   0  10     3650.74     3431.83    195.82 o 
  -3   0  10     1565.25     1759.36    131.85 o 
  -2   0  10      425.97      268.84     64.87 o 
  -1   0  10       42.06       -8.15     28.66 o 
   0   0  10       36.37       30.17     35.00 o 
   1   0  10     5517.24     5373.74    239.57 o 
   2   0  10     4110.70     4180.71    204.27 o 
   3   0  10     4797.73     4753.39    225.99 o 
   4   0  10     1687.84     1759.97    139.70 o 
   5   0  10      218.83      235.65     61.85 o 
   6   0  10      288.38      230.48     41.02 o 
   7   0  10      684.94      705.08     83.98 o 
   8   0  10        7.22       -4.22     36.81 o 
   9   0  10       17.59      -30.17     38.62 o 
 -16   1  10      160.29      203.27     70.86 o 
 -15   1  10       35.67       83.57     45.22 o 
 -14   1  10       60.53       36.31     45.86 o 
 -13   1  10       55.79       23.53     44.48 o 
 -12   1  10      188.47      269.51     68.58 o 
 -11   1  10     1597.70     1586.85    134.78 o 
 -10   1  10      412.04      451.94     47.21 o 
  -9   1  10     1074.63     1267.04     84.84 o 
  -8   1  10      858.62     1084.66     78.29 o 
  -7   1  10     1209.73     1136.83     77.33 o 
  -6   1  10     2723.66     2728.90    105.02 o 
  -5   1  10       10.94       -5.35     16.67 o 
  -4   1  10      584.26      530.31     51.60 o 
  -3   1  10      133.84      129.35     27.31 o 
  -2   1  10     5701.04     5212.25    226.75 o 
  -1   1  10       42.65       67.45     30.02 o 
   0   1  10     3770.47     3626.16    322.70 o 
   1   1  10      143.86       76.86     22.57 o 
   2   1  10       30.17       17.57     15.72 o 
   3   1  10        1.61        2.09     17.35 o 
   4   1  10        3.61       -3.70     15.50 o 
   5   1  10      277.40      349.93     44.10 o 
   6   1  10      497.20      475.74     53.00 o 
   7   1  10      511.89      630.23     66.30 o 
   8   1  10      410.29      510.42     96.20 o 
   9   1  10        7.70      -23.94     31.23 o 
  10   1  10      393.22      493.32    116.16 o 
  11   1  10       94.95       94.44     70.00 o 
 -15   2  10       36.93       58.54     60.35 o 
 -14   2  10        0.32       18.05     46.54 o 
 -13   2  10      646.96      542.39     91.20 o 
 -12   2  10       45.65      -50.75     33.84 o 
 -11   2  10      145.26      207.95     60.34 o 
 -10   2  10     2167.14     2367.71    123.02 o 
  -9   2  10      755.94      747.65     70.07 o 
  -8   2  10     3616.34     3666.80    131.17 o 
  -7   2  10      306.57      381.78     58.48 o 
  -6   2  10       55.68       32.88     20.47 o 
  -5   2  10        1.49       12.92     19.82 o 
  -4   2  10     2592.71     2431.78    104.36 o 
  -3   2  10     1519.88     1482.06     95.08 o 
  -2   2  10       11.72      -11.09     19.18 o 
  -1   2  10      923.41      841.34     60.36 o 
   0   2  10     2431.50     2494.33    110.58 o 
   1   2  10       89.15       77.62     21.34 o 
   2   2  10     2476.95     2407.73     93.30 o 
   3   2  10      203.73      174.40     55.22 o 
   4   2  10     1012.07      943.56    146.19 o 
   5   2  10        3.77        5.63     39.53 o 
   6   2  10      352.47      419.17     48.93 o 
   7   2  10      117.19      212.14     92.18 o 
   8   2  10        1.36        0.77     65.78 o 
   9   2  10      557.63      593.75     87.25 o 
  10   2  10       10.14       14.78     39.26 o 
  11   2  10      101.54      123.96     45.31 o 
 -15   3  10      177.40      263.79     72.94 o 
 -14   3  10       10.01      -14.96     67.74 o 
 -13   3  10      862.04      856.45    118.53 o 
 -12   3  10        1.93        8.03     55.37 o 
 -11   3  10     1186.33     1038.30    114.93 o 
 -10   3  10      344.34      297.03     49.66 o 
  -9   3  10     2448.19     2459.69    110.83 o 
  -8   3  10       96.97       94.94     31.15 o 
  -7   3  10     1865.46     1940.55    140.42 o 
  -6   3  10     1001.03     1054.41     74.85 o 
  -5   3  10      989.41     1157.97     74.47 o 
  -4   3  10     1645.82     1692.93     82.97 o 
  -3   3  10      538.22      514.21     69.28 o 
  -2   3  10     1320.11     1382.09     72.34 o 
  -1   3  10      682.80      644.90     52.59 o 
   0   3  10      399.60      414.05     60.91 o 
   1   3  10      215.20      212.57     59.59 o 
   2   3  10     1325.49     1221.40     97.46 o 
   3   3  10      301.18      257.07     68.79 o 
   4   3  10     1257.58     1173.11     98.88 o 
   5   3  10      268.67      303.09     53.65 o 
   6   3  10       44.30       73.62     47.07 o 
   7   3  10       69.00       39.47     32.18 o 
   8   3  10       65.88       43.47     42.69 o 
   9   3  10       28.27       42.15     78.90 o 
  10   3  10       16.64       52.35     38.00 o 
 -15   4  10       12.85       52.95     56.18 o 
 -14   4  10      119.49       72.41     59.48 o 
 -13   4  10      238.30      218.64     67.42 o 
 -12   4  10      458.33      393.89    111.19 o 
 -11   4  10       64.91        8.18     50.84 o 
 -10   4  10     1635.29     1761.33    106.49 o 
  -9   4  10       25.65      -23.52     25.81 o 
  -8   4  10     2671.48     3070.43    123.52 o 
  -7   4  10      309.86      193.51     39.66 o 
  -6   4  10      777.32      728.26     83.54 o 
  -5   4  10       18.85       18.04     21.30 o 
  -4   4  10     1028.79     1128.02     73.17 o 
  -3   4  10     3160.10     3157.77    148.17 o 
  -2   4  10      806.98      750.87     92.63 o 
  -1   4  10     2732.79     2788.29    136.66 o 
   0   4  10        0.40      -14.96     20.43 o 
   1   4  10     1269.49     1334.71    102.24 o 
   2   4  10       43.65       52.05     45.11 o 
   3   4  10     1922.96     1977.51    162.03 o 
   4   4  10      120.61       78.64     47.22 o 
   5   4  10     1670.19     1804.86    116.51 o 
   6   4  10      838.28      664.92     89.36 o 
   7   4  10      246.74      205.22     50.64 o 
   8   4  10      429.53      477.58    107.26 o 
   9   4  10        1.51       46.73     33.97 o 
  10   4  10      220.36      191.51     56.51 o 
 -15   5  10        9.60       44.42     50.18 o 
 -14   5  10       87.02       73.93     50.66 o 
 -13   5  10       49.13       65.00     76.19 o 
 -12   5  10        0.25       39.90     44.00 o 
 -11   5  10       26.63       47.68     38.93 o 
 -10   5  10      242.92      187.82     43.53 o 
  -9   5  10      311.81      326.07     51.08 o 
  -8   5  10        8.94       16.51     25.76 o 
  -7   5  10      919.47      942.22     77.19 o 
  -6   5  10      210.38      201.61     38.70 o 
  -5   5  10      250.46      240.50     52.17 o 
  -4   5  10       41.66       21.73     28.63 o 
  -3   5  10        4.66       26.32     33.64 o 
  -2   5  10     1048.16      917.77     93.59 o 
  -1   5  10       73.24       53.97     32.72 o 
   0   5  10      657.81      923.41     93.64 o 
   1   5  10        1.06        5.20     24.49 o 
   2   5  10      982.10      956.66     95.08 o 
   3   5  10      124.84      202.16     65.17 o 
   4   5  10      817.05      741.22     87.47 o 
   5   5  10        0.89        6.66     50.09 o 
   6   5  10       13.07      -13.04     49.03 o 
   7   5  10      428.09      398.83     71.00 o 
   8   5  10        0.56       -5.85     30.64 o 
   9   5  10      138.05       52.00     37.88 o 
  10   5  10       12.53      -30.07     46.92 o 
 -14   6  10      114.93       57.39     61.26 o 
 -13   6  10       38.58        1.69     95.95 o 
 -12   6  10        1.83       24.78     45.73 o 
 -11   6  10       83.96      120.28     50.23 o 
 -10   6  10     1218.53     1415.67    103.33 o 
  -9   6  10       95.45       85.87     34.35 o 
  -8   6  10      105.96       88.94     44.50 o 
  -7   6  10       28.48       31.66     56.27 o 
  -6   6  10     1028.21      870.04    151.47 o 
  -5   6  10      175.13      158.73     47.37 o 
  -4   6  10      926.55      845.07     96.25 o 
  -3   6  10      659.99      545.51     78.73 o 
  -2   6  10      191.56      182.41     48.72 o 
  -1   6  10     1161.64     1132.18    106.45 o 
   0   6  10       19.18       -6.67     26.85 o 
   1   6  10       94.39       37.17     26.16 o 
   2   6  10      125.08      154.30     42.01 o 
   3   6  10     1267.40      912.12    136.68 o 
   4   6  10       24.13      -13.73     53.41 o 
   5   6  10       68.89       35.55     56.72 o 
   6   6  10      646.25      653.61     91.66 o 
   7   6  10      101.43       85.58     38.72 o 
   8   6  10      271.34      300.03     90.07 o 
   9   6  10       66.62        8.89     66.08 o 
 -14   7  10       12.17       -8.62     65.17 o 
 -13   7  10      271.17      358.64    108.92 o 
 -12   7  10      448.03      312.82     79.81 o 
 -11   7  10       94.87       71.20     58.08 o 
 -10   7  10       84.06      119.53     50.40 o 
  -9   7  10      336.59      334.50     70.07 o 
  -8   7  10      418.62      382.44     71.85 o 
  -7   7  10      932.77      730.68    134.27 o 
  -6   7  10      230.25      250.17     60.25 o 
  -5   7  10     1777.25     1818.53    136.44 o 
  -4   7  10       18.01       27.00     36.30 o 
  -3   7  10      908.28      882.41    101.47 o 
  -2   7  10      125.39       29.61    100.47 o 
  -1   7  10       23.09       10.86     29.66 o 
   0   7  10        3.88        6.07     27.34 o 
   1   7  10      764.67      706.88     89.03 o 
   2   7  10     2317.48     2291.37    150.62 o 
   3   7  10      119.97       91.54     45.26 o 
   4   7  10     3221.61     3671.43    180.70 o 
   5   7  10       64.52       26.70     30.78 o 
   6   7  10      187.78      190.39     50.95 o 
   7   7  10        1.89       19.87     54.61 o 
   8   7  10      170.12      161.23     49.29 o 
   9   7  10      157.57      149.78     59.75 o 
 -13   8  10       24.92       -6.64     82.67 o 
 -12   8  10      109.80       38.92     78.45 o 
 -11   8  10      100.09       52.50     75.73 o 
 -10   8  10      670.68      472.94     85.10 o 
  -9   8  10        0.09       49.98     41.14 o 
  -8   8  10     2761.72     2865.33    206.38 o 
  -7   8  10       18.35       39.73     43.51 o 
  -6   8  10      762.10      777.22     99.32 o 
  -5   8  10      309.73      259.11     65.17 o 
  -4   8  10      343.63      319.13    117.07 o 
  -3   8  10      766.56      558.37     83.81 o 
  -2   8  10       38.16       60.34     36.68 o 
  -1   8  10      711.65      700.28     93.30 o 
   0   8  10     1152.56     1022.89    109.25 o 
   1   8  10     1858.22     1943.96    142.08 o 
   2   8  10      811.30      849.00    132.61 o 
   3   8  10      423.40      304.16     68.81 o 
   4   8  10      136.59      145.13     63.06 o 
   5   8  10      121.99      131.46     65.93 o 
   6   8  10      707.61      769.46    165.19 o 
   7   8  10        2.75        8.18     36.63 o 
   8   8  10      367.76      402.45     85.44 o 
 -12   9  10      115.93      299.61    140.00 o 
 -11   9  10        8.69        1.51     67.89 o 
 -10   9  10      208.89      289.19     85.54 o 
  -9   9  10        3.84       39.51     43.66 o 
  -8   9  10      128.18      124.69     51.23 o 
  -7   9  10      258.30      233.74     64.14 o 
  -6   9  10     1014.06     1054.83    118.94 o 
  -5   9  10      777.81      814.94    104.53 o 
  -4   9  10      179.74      161.66     54.59 o 
  -3   9  10      419.45      433.45    103.04 o 
  -2   9  10      276.70      141.93     49.03 o 
  -1   9  10        0.03       24.15     37.56 o 
   0   9  10        0.04      -25.56     38.92 o 
   1   9  10      268.88      209.76     57.78 o 
   2   9  10     1614.96     1769.36    157.35 o 
   3   9  10      138.44       69.69     42.38 o 
   4   9  10     1366.26     1632.67    419.55 o 
   5   9  10       20.75      -10.70     27.85 o 
   6   9  10       29.14       26.37     40.03 o 
   7   9  10       28.86       32.47     41.53 o 
 -11  10  10       33.62       33.79     72.41 o 
 -10  10  10      187.29      211.71     70.00 o 
  -9  10  10       19.78        3.03     46.65 o 
  -8  10  10       29.88      -12.99     41.28 o 
  -7  10  10      351.72      239.77     67.31 o 
  -6  10  10      343.43      382.14     80.19 o 
  -5  10  10      100.46       96.51     52.50 o 
  -4  10  10      476.36      308.03     70.71 o 
  -3  10  10      203.80      152.79     63.97 o 
  -2  10  10        9.37        1.96     38.62 o 
  -1  10  10      324.46      424.66     78.72 o 
   0  10  10      626.73      553.14    135.47 o 
   1  10  10      300.69      247.01     64.23 o 
   2  10  10      459.90      504.44     82.88 o 
   3  10  10     1053.34     1314.29    190.39 o 
   4  10  10        8.64       35.33     50.13 o 
   5  10  10      348.75      252.68     78.00 o 
   6  10  10      390.38      518.71     92.22 o 
 -10  11  10        7.72       23.27     57.38 o 
  -9  11  10      227.87      310.64     77.41 o 
  -8  11  10       10.86       -8.75     59.74 o 
  -7  11  10      486.34      477.62     93.03 o 
  -6  11  10      110.73       88.32     50.82 o 
  -5  11  10      214.71      286.07     73.55 o 
  -4  11  10       96.87       38.42     46.44 o 
  -3  11  10        2.18      -35.53     36.10 o 
  -2  11  10      480.74      579.49     96.74 o 
  -1  11  10        6.55       80.82     47.71 o 
   0  11  10     1266.40     1376.27    177.57 o 
   1  11  10        1.49       13.84     82.22 o 
   2  11  10      819.72      809.03    112.09 o 
   3  11  10       37.82       69.36    106.81 o 
   4  11  10       97.16       93.91     45.17 o 
   5  11  10        3.08      -49.77     48.93 o 
  -8  12  10       32.87      -26.68     56.92 o 
  -7  12  10       94.96      114.27     67.08 o 
  -6  12  10       68.96       19.96     78.00 o 
  -5  12  10      197.98      321.64    122.20 o 
  -4  12  10      555.51      537.30     99.84 o 
  -3  12  10      401.25      381.39     93.54 o 
  -2  12  10      233.95      205.44     64.90 o 
  -1  12  10      311.83      300.07     76.30 o 
   0  12  10       70.98       30.03     49.02 o 
   1  12  10      229.22      119.54     61.86 o 
   2  12  10        5.51       32.38     49.63 o 
   3  12  10       71.23      121.87     54.30 o 
  -5  13  10        0.77      -25.57     53.76 o 
  -4  13  10       50.82       64.05     63.15 o 
  -3  13  10       46.91      122.79     62.90 o 
  -2  13  10      189.78      211.64     65.77 o 
  -1  13  10        1.78        7.11     65.32 o 
   0  13  10       16.64       85.75     67.13 o 
 -15   1  11       55.41      160.00     60.95 o 
 -14   1  11      106.19      147.94     91.12 o 
 -13   1  11      153.20      156.60     58.96 o 
 -12   1  11      201.96      241.90     71.21 o 
 -11   1  11        5.85      -29.85     52.65 o 
 -10   1  11     1046.37     1031.44     70.26 o 
  -9   1  11      152.40       71.46     30.93 o 
  -8   1  11     1305.11     1441.06     92.45 o 
  -7   1  11      228.11      185.14     37.11 o 
  -6   1  11       15.48       24.38     21.24 o 
  -5   1  11      720.93      622.57     60.73 o 
  -4   1  11       92.20       32.06     29.00 o 
  -3   1  11      678.28      634.59     58.58 o 
  -2   1  11     1306.78     1354.41     76.56 o 
  -1   1  11      650.46      685.03     59.53 o 
   0   1  11     1089.83     1156.17     73.03 o 
   1   1  11      596.37      530.55     52.11 o 
   2   1  11       40.07       61.26     21.62 o 
   3   1  11      207.54      156.75     29.08 o 
   4   1  11      219.70      145.73     54.91 o 
   5   1  11      162.55      158.28     38.29 o 
   6   1  11       12.66        3.60     25.85 o 
   7   1  11      347.90      438.68     58.34 o 
   8   1  11       20.69       -6.03     39.83 o 
   9   1  11      254.86      277.89     89.61 o 
  10   1  11        1.15      -58.53     42.24 o 
 -15   2  11      158.25       90.84     53.19 o 
 -14   2  11        1.13      -39.95     38.28 o 
 -13   2  11      983.37     1091.29    129.70 o 
 -12   2  11      331.92      231.88     66.11 o 
 -11   2  11     1039.88     1132.63    121.68 o 
 -10   2  11      435.81      373.59     55.50 o 
  -9   2  11      417.46      498.23     68.22 o 
  -8   2  11      166.49      114.81     46.55 o 
  -7   2  11        5.10       -0.51     21.02 o 
  -6   2  11     2341.50     2540.90    119.04 o 
  -5   2  11      262.30      249.24     40.85 o 
  -4   2  11     2956.49     3293.94    199.13 o 
  -3   2  11     2286.65     2371.42    104.51 o 
  -2   2  11     1487.28     1449.92     78.57 o 
  -1   2  11      732.30      736.98     60.49 o 
   0   2  11      358.07      458.76     48.95 o 
   1   2  11      378.58      417.88     99.87 o 
   2   2  11      740.38      545.90     68.64 o 
   3   2  11     1090.10     1113.88     95.94 o 
   4   2  11     1813.46     1922.60    159.91 o 
   5   2  11      301.41      294.67     55.11 o 
   6   2  11     1343.82     1778.98    180.73 o 
   7   2  11       34.09      -37.08     28.89 o 
   8   2  11        0.63       13.72     68.19 o 
   9   2  11       57.98       30.10     36.30 o 
  10   2  11      139.32      230.82     86.60 o 
 -15   3  11      150.39      162.74    109.83 o 
 -14   3  11       21.43      -14.51    105.60 o 
 -13   3  11        6.47       21.70     43.07 o 
 -12   3  11      168.46       99.94     98.51 o 
 -11   3  11      492.41      364.53    114.66 o 
 -10   3  11     1687.02     1835.17    131.55 o 
  -9   3  11     1969.00     2020.69    111.49 o 
  -8   3  11     1517.71     1436.00    158.22 o 
  -7   3  11      292.03      265.55     43.89 o 
  -6   3  11      799.29      861.50     77.39 o 
  -5   3  11      725.29      772.28     65.93 o 
  -4   3  11        0.30        9.67     20.99 o 
  -3   3  11     1121.84     1182.77     75.00 o 
  -2   3  11      480.09      475.32     68.68 o 
  -1   3  11     4236.79     5026.38    194.15 o 
   0   3  11      141.14      128.57     38.48 o 
   1   3  11      713.92      784.56     84.12 o 
   2   3  11      967.85     1073.10     95.26 o 
   3   3  11       77.25       93.28     36.15 o 
   4   3  11      268.53      226.04     48.92 o 
   5   3  11       23.31       54.05     38.47 o 
   6   3  11      520.95      629.40    117.67 o 
   7   3  11       11.64      -27.24     26.87 o 
   8   3  11      751.44      680.92     92.95 o 
   9   3  11      408.39      431.06     75.56 o 
  10   3  11        0.88       -2.74     38.20 o 
 -14   4  11        0.43        0.62     47.12 o 
 -13   4  11      184.14      221.14     67.18 o 
 -12   4  11      416.18      514.09     91.30 o 
 -11   4  11        0.60       -6.57     39.88 o 
 -10   4  11       27.03       51.10     31.43 o 
  -9   4  11      362.15      364.45     56.95 o 
  -8   4  11     1132.33     1104.70     86.08 o 
  -7   4  11        3.16      -19.84     23.00 o 
  -6   4  11     1019.61      970.30     77.15 o 
  -5   4  11     1611.04     1764.01     92.99 o 
  -4   4  11       12.42       16.65     30.19 o 
  -3   4  11     1041.98     1012.75    100.77 o 
  -2   4  11      187.23      167.95     72.11 o 
  -1   4  11        4.53       -4.75     25.68 o 
   0   4  11      644.22      560.23     75.59 o 
   1   4  11      372.41      343.31     57.31 o 
   2   4  11        6.86       11.17     23.97 o 
   3   4  11       73.67       77.49     31.56 o 
   4   4  11      529.76      563.80     77.40 o 
   5   4  11      122.06      110.08     43.42 o 
   6   4  11        2.10        8.75     40.73 o 
   7   4  11      418.00      415.18     73.64 o 
   8   4  11      369.57      373.49     70.30 o 
   9   4  11        6.00        9.02     31.45 o 
 -14   5  11      277.83      224.58     67.28 o 
 -13   5  11      134.65      155.99     61.84 o 
 -12   5  11      729.28      783.94    108.46 o 
 -11   5  11      262.08      221.89     65.74 o 
 -10   5  11       74.85       67.26     36.29 o 
  -9   5  11       71.65       75.37     33.50 o 
  -8   5  11       20.99       40.79     26.58 o 
  -7   5  11      480.88      443.54     91.12 o 
  -6   5  11      806.12      788.89     94.59 o 
  -5   5  11      607.97      493.81     77.87 o 
  -4   5  11     1362.23     1402.88    119.23 o 
  -3   5  11     1302.99     1263.12    113.60 o 
  -2   5  11      185.79       79.57    102.89 o 
  -1   5  11      818.11      822.75     94.62 o 
   0   5  11      265.51      246.98     52.75 o 
   1   5  11      185.71      132.63     38.62 o 
   2   5  11     1089.40      940.81     98.80 o 
   3   5  11     2205.80     2565.21    143.86 o 
   4   5  11      149.82      166.55     61.55 o 
   5   5  11     3194.13     3474.23    170.13 o 
   6   5  11       82.41       67.82     33.13 o 
   7   5  11      192.77      146.47     49.48 o 
   8   5  11       75.52       64.11     60.50 o 
   9   5  11      198.16      201.44     55.98 o 
 -14   6  11       61.89        4.56     47.30 o 
 -13   6  11       19.04       -9.59     47.06 o 
 -12   6  11        6.57      -22.01     40.21 o 
 -11   6  11      196.64      199.13     63.33 o 
 -10   6  11      338.07      380.32     75.74 o 
  -9   6  11     1927.39     1966.29    396.02 o 
  -8   6  11      331.35      234.42     61.77 o 
  -7   6  11     2802.92     2740.48    360.71 o 
  -6   6  11       80.68      145.24     53.19 o 
  -5   6  11       98.61      117.87     63.06 o 
  -4   6  11       55.04       40.69     34.71 o 
  -3   6  11     1468.40     1528.49    213.02 o 
  -2   6  11     2706.70     3206.80    165.03 o 
  -1   6  11     1267.97     1064.60    108.02 o 
   0   6  11     5235.29     5152.12    210.75 o 
   1   6  11       19.78       45.04     28.99 o 
   2   6  11     1459.80     1502.58    123.91 o 
   3   6  11      493.27      526.71    175.00 o 
   4   6  11       32.55       73.32     48.88 o 
   5   6  11       29.33       77.40     37.46 o 
   6   6  11       15.17       39.15     32.80 o 
   7   6  11      597.69      554.73    104.70 o 
   8   6  11       45.85       64.15     62.76 o 
 -13   7  11        8.91      -93.23     62.16 o 
 -12   7  11       16.72       -3.92     70.00 o 
 -11   7  11      141.60      120.09     76.03 o 
 -10   7  11       47.94       78.12     46.92 o 
  -9   7  11        7.34       43.43     41.34 o 
  -8   7  11      416.62      532.00     90.67 o 
  -7   7  11      688.32      558.88    248.77 o 
  -6   7  11      607.47      568.63    101.98 o 
  -5   7  11       38.99       48.17     39.34 o 
  -4   7  11       94.40       32.38     39.24 o 
  -3   7  11      220.07      226.06     59.12 o 
  -2   7  11      169.28       87.68     43.50 o 
  -1   7  11        1.10       -6.79     26.43 o 
   0   7  11      247.21      229.57     56.77 o 
   1   7  11      332.68      282.82     60.48 o 
   2   7  11      289.76      279.74     58.23 o 
   3   7  11      370.06      334.48     66.76 o 
   4   7  11       86.34       -0.53     45.85 o 
   5   7  11      126.25       64.31     37.97 o 
   6   7  11      120.75      105.50     45.59 o 
   7   7  11       11.24       40.31     35.14 o 
   8   7  11        4.27       -8.23     63.97 o 
 -12   8  11       24.19       84.78     89.01 o 
 -11   8  11       78.98      113.15     81.16 o 
 -10   8  11       69.23      -45.70     41.46 o 
  -9   8  11        1.60       -5.95     36.37 o 
  -8   8  11       97.73       26.04     41.88 o 
  -7   8  11       42.98       37.30     44.01 o 
  -6   8  11        1.63       -0.55     34.82 o 
  -5   8  11      179.50      247.14     64.80 o 
  -4   8  11      520.64      482.57     84.25 o 
  -3   8  11        5.54       18.14     35.87 o 
  -2   8  11      253.96      252.83     64.22 o 
  -1   8  11        2.05      -12.98     35.01 o 
   0   8  11      268.66      304.83     65.50 o 
   1   8  11        4.32       31.10     57.48 o 
   2   8  11      479.29      438.33     75.72 o 
   3   8  11       61.05       23.90     39.97 o 
   4   8  11      150.88      188.80     60.31 o 
   5   8  11        4.31      -13.88     47.97 o 
   6   8  11       25.18       76.79     43.31 o 
   7   8  11        0.48      -40.59     35.60 o 
 -11   9  11       83.20      149.35     86.60 o 
 -10   9  11      140.08      150.45     63.79 o 
  -9   9  11       43.20       93.35     52.95 o 
  -8   9  11      582.24      565.31     94.85 o 
  -7   9  11      599.78      653.48    102.06 o 
  -6   9  11     1314.44     1263.44    135.17 o 
  -5   9  11      534.45      340.14     76.68 o 
  -4   9  11      574.05      489.35     86.66 o 
  -3   9  11       37.66       30.68     69.40 o 
  -2   9  11       59.55      117.35     85.54 o 
  -1   9  11      511.04      520.40     84.44 o 
   0   9  11        1.51        1.20     45.86 o 
   1   9  11     1703.46     1793.44    148.60 o 
   2   9  11      807.11      846.93    109.74 o 
   3   9  11      845.91      802.44    110.35 o 
   4   9  11       40.76       89.74     62.31 o 
   5   9  11       12.51       64.13     41.02 o 
   6   9  11       12.09      -16.22     73.32 o 
 -10  10  11        6.12      -69.26     46.17 o 
  -9  10  11      637.17      601.28    102.26 o 
  -8  10  11        2.17      -10.16     44.80 o 
  -7  10  11      623.67      791.14    113.61 o 
  -6  10  11       14.04       40.23     49.76 o 
  -5  10  11      103.85      106.36     53.34 o 
  -4  10  11      405.09      251.66    119.48 o 
  -3  10  11        0.27        0.27     66.68 o 
  -2  10  11      499.20      539.27     90.06 o 
  -1  10  11      166.15      132.92     51.78 o 
   0  10  11     1690.82     1788.96    170.48 o 
   1  10  11      169.86      104.72     48.05 o 
   2  10  11      901.38     1033.86    126.30 o 
   3  10  11        1.34      -52.43     34.96 o 
   4  10  11       10.44      -62.49     71.66 o 
   5  10  11        5.94       -4.63     46.94 o 
  -9  11  11        0.60      -50.06    101.98 o 
  -8  11  11      221.25      151.59    114.35 o 
  -7  11  11       77.06       78.71     57.18 o 
  -6  11  11        0.82      -24.37     46.01 o 
  -5  11  11      232.73      226.25     74.13 o 
  -4  11  11     1013.99      990.99    215.28 o 
  -3  11  11       51.31      -22.37     47.67 o 
  -2  11  11      558.38      539.73    204.27 o 
  -1  11  11      108.17      103.92     54.08 o 
   0  11  11       51.98       71.60     71.06 o 
   1  11  11      160.69       10.12     47.46 o 
   2  11  11      777.57      876.80    121.13 o 
   3  11  11       63.51       60.02     76.19 o 
  -6  12  11      479.72      685.54    119.21 o 
  -5  12  11      111.49       26.34     57.22 o 
  -4  12  11        2.36       54.42     56.00 o 
  -3  12  11      239.75      264.61     68.03 o 
  -2  12  11      180.92      173.37     69.85 o 
  -1  12  11        5.40       75.39     51.54 o 
   0  12  11        0.24       19.65     45.60 o 
   1  12  11      318.46      182.66     62.02 o 
 -15   0  12       36.23      209.70     91.12 o 
 -14   0  12      426.79      536.17    139.40 o 
 -13   0  12        8.60       29.27     63.97 o 
 -12   0  12     1200.79     1257.59    190.09 o 
 -11   0  12      649.08      706.64    140.60 o 
 -10   0  12     1869.65     1929.96    136.27 o 
  -9   0  12      224.15      198.69     48.99 o 
  -8   0  12       36.08       24.58     29.80 o 
  -7   0  12      271.75      234.61     51.47 o 
  -6   0  12      425.47      289.36     82.37 o 
  -5   0  12     2821.93     2744.50    191.29 o 
  -4   0  12     3198.94     3235.71    206.68 o 
  -3   0  12     2481.44     2453.33    175.30 o 
  -2   0  12     2017.71     2316.95    169.27 o 
  -1   0  12       73.68      117.37     52.50 o 
   0   0  12        7.15       15.99     38.32 o 
   1   0  12      132.59      135.78     57.93 o 
   2   0  12     4818.58     5201.75    255.26 o 
   3   0  12      614.02      550.05     94.14 o 
   4   0  12     3508.08     3894.98    244.40 o 
   5   0  12      695.00      815.26    126.72 o 
   7   0  12      541.90      550.95    116.47 o 
 -15   1  12       32.94        9.50     51.46 o 
 -14   1  12       53.31       75.25     64.72 o 
 -13   1  12       31.02       20.02     42.17 o 
 -12   1  12       88.30       37.29     44.50 o 
 -11   1  12      268.23      217.59     63.35 o 
 -10   1  12      391.51      282.72     44.77 o 
  -9   1  12     1205.94     1330.64     95.14 o 
  -8   1  12      758.20      749.33     72.64 o 
  -7   1  12      282.37      240.70     90.91 o 
  -6   1  12      399.96      334.69     50.94 o 
  -5   1  12       64.57       86.36     31.40 o 
  -4   1  12       11.12        7.60     21.35 o 
  -3   1  12      145.14       94.23     34.19 o 
  -2   1  12     2707.09     2645.89    119.70 o 
  -1   1  12        5.05        6.39     19.78 o 
   0   1  12     2363.60     2557.81    104.23 o 
   1   1  12        5.82       12.80     27.55 o 
   2   1  12      151.46      157.25     41.26 o 
   3   1  12       17.54       33.80     27.31 o 
   4   1  12       83.39        4.21     25.48 o 
   5   1  12      195.03      127.33     53.10 o 
   6   1  12       30.27       62.76     50.09 o 
   7   1  12      639.60      620.65    130.04 o 
   8   1  12       51.32      161.12     72.11 o 
   9   1  12      630.96      712.68    140.91 o 
 -14   2  12        9.19      -12.87     35.42 o 
 -13   2  12       65.87      108.42     51.82 o 
 -12   2  12      110.74      107.51     50.12 o 
 -11   2  12      136.68      113.70     62.16 o 
 -10   2  12        0.76       -3.81     29.17 o 
  -9   2  12       39.18       -1.96     26.58 o 
  -8   2  12     1148.25     1097.61     86.71 o 
  -7   2  12      654.10      547.50     62.78 o 
  -6   2  12      105.49       62.08     32.34 o 
  -5   2  12      562.58      576.83     62.15 o 
  -4   2  12      930.00      894.38     72.68 o 
  -3   2  12        2.42        5.60     19.57 o 
  -2   2  12       97.29       78.56     26.78 o 
  -1   2  12      120.98      119.86     41.27 o 
   0   2  12        0.04       -2.67     23.78 o 
   1   2  12      491.79      450.98     66.62 o 
   2   2  12       28.86       26.41     26.55 o 
   3   2  12       97.17       34.73     29.83 o 
   4   2  12       19.79       60.08     31.58 o 
   5   2  12        1.51        9.05     38.62 o 
   6   2  12        6.10      -35.30     39.53 o 
   7   2  12        0.19       49.39     30.61 o 
   8   2  12      367.29      357.27     89.76 o 
   9   2  12       12.98      -23.53     46.16 o 
 -14   3  12       26.94       57.70     45.41 o 
 -13   3  12      378.83      475.00    149.05 o 
 -12   3  12        0.55      -10.68     36.73 o 
 -11   3  12      706.49      804.57    107.14 o 
 -10   3  12        0.53      -19.67     27.83 o 
  -9   3  12       92.55       58.47     33.69 o 
  -8   3  12      215.40      228.80     45.72 o 
  -7   3  12      293.15      394.99     54.53 o 
  -6   3  12     3304.96     3374.70    130.93 o 
  -5   3  12     1137.25     1164.55     82.74 o 
  -4   3  12     3367.38     3384.02    177.11 o 
  -3   3  12     1019.95      994.06    102.39 o 
  -2   3  12      609.84      606.62     80.72 o 
  -1   3  12      332.33      338.03     62.18 o 
   0   3  12        4.37      -22.54     25.15 o 
   1   3  12      464.21      444.08     66.85 o 
   2   3  12      199.58      163.56     45.26 o 
   3   3  12      769.50      839.06     92.05 o 
   4   3  12     1589.93     1688.83    222.22 o 
   5   3  12      137.07      209.40     68.79 o 
   6   3  12      791.23     1068.11    157.50 o 
   7   3  12       13.94        1.34     30.93 o 
   8   3  12       40.86       53.95     39.30 o 
   9   3  12       56.86       22.04     32.58 o 
 -14   4  12        3.36       14.06     49.45 o 
 -13   4  12       26.88      -59.32     39.54 o 
 -12   4  12      566.36      605.15    109.07 o 
 -11   4  12      160.20       78.32     46.63 o 
 -10   4  12      861.22     1053.52     94.16 o 
  -9   4  12      404.97      403.46     64.28 o 
  -8   4  12      606.16      595.05     68.08 o 
  -7   4  12      126.82      144.87     37.69 o 
  -6   4  12     2621.37     2804.95    242.29 o 
  -5   4  12      537.19      529.38    175.45 o 
  -4   4  12     1997.59     2304.85    144.85 o 
  -3   4  12     1237.45     1453.97    122.32 o 
  -2   4  12       66.09       77.82     36.16 o 
  -1   4  12     1400.73     1659.85    210.91 o 
   0   4  12      322.55      330.24     61.13 o 
   1   4  12      997.29      987.06    100.69 o 
   2   4  12       68.52       77.27     33.34 o 
   3   4  12      645.23      668.49    100.78 o 
   4   4  12       84.21       96.98     41.51 o 
   5   4  12      540.49      524.10    105.60 o 
   6   4  12      571.20      698.50    127.93 o 
   7   4  12       20.25        6.66     30.72 o 
   8   4  12      231.49      258.42     61.52 o 
 -14   5  12       57.56       -5.89     50.98 o 
 -13   5  12       17.90       82.09     58.58 o 
 -12   5  12        1.60        8.63     49.17 o 
 -11   5  12      119.65      138.65     55.46 o 
 -10   5  12      210.71      204.04     50.41 o 
  -9   5  12      108.99      127.35     52.53 o 
  -8   5  12      101.78       64.21     44.39 o 
  -7   5  12      693.99      772.91     99.27 o 
  -6   5  12      141.85      120.27     48.41 o 
  -5   5  12     1463.02     1429.84    127.42 o 
  -4   5  12      369.30      295.95    103.94 o 
  -3   5  12       17.17       58.58     34.43 o 
  -2   5  12      177.14      130.70     89.61 o 
  -1   5  12      482.93      607.91    109.68 o 
   0   5  12     1838.42     1845.13    276.68 o 
   1   5  12      112.82      129.18     43.92 o 
   2   5  12      728.44      715.03     90.93 o 
   3   5  12      356.03      312.13     64.83 o 
   4   5  12       36.89       -7.72     32.20 o 
   5   5  12       26.20       61.25     47.97 o 
   6   5  12       20.05       74.53     57.03 o 
   7   5  12      493.63      417.44     78.38 o 
   8   5  12       17.03       43.49     34.38 o 
 -13   6  12        5.17      -10.26     70.30 o 
 -12   6  12       10.51       43.75     73.32 o 
 -11   6  12      188.55       88.41     84.18 o 
 -10   6  12        6.67      -35.77     36.75 o 
  -9   6  12       24.88       42.14     37.50 o 
  -8   6  12       88.71       48.51     36.44 o 
  -7   6  12      139.21      154.51     47.06 o 
  -6   6  12      121.43      230.08    112.85 o 
  -5   6  12      160.96      223.57     78.45 o 
  -4   6  12       72.87       38.98     36.86 o 
  -3   6  12        0.38      -23.43     28.33 o 
  -2   6  12      373.67      350.74     67.25 o 
  -1   6  12        6.31       40.66     35.70 o 
   0   6  12        0.31       -7.72     29.42 o 
   1   6  12       18.19       10.91     30.70 o 
   2   6  12      628.44      548.68     80.59 o 
   3   6  12        9.25       28.96     29.87 o 
   4   6  12      130.57       66.03     41.96 o 
   5   6  12       32.57        0.30     41.34 o 
   6   6  12       18.10       83.69     40.30 o 
   7   6  12       70.31       96.38     42.83 o 
 -12   7  12        1.23       28.66     76.34 o 
 -11   7  12      223.81      220.86    103.49 o 
 -10   7  12        0.46      -41.97     35.16 o 
  -9   7  12       29.08      111.08     50.69 o 
  -8   7  12      227.67      231.25     93.99 o 
  -7   7  12      357.46      345.19     74.37 o 
  -6   7  12     1588.56     1721.64    159.16 o 
  -5   7  12     1132.13      996.47    117.11 o 
  -4   7  12     1154.05     1249.59    127.62 o 
  -3   7  12      521.07      528.49     85.41 o 
  -2   7  12      169.81      151.78     49.27 o 
  -1   7  12       87.64       36.87     39.56 o 
   0   7  12        7.35       -8.01     32.69 o 
   1   7  12       28.95       66.15     52.80 o 
   2   7  12      180.56      168.12     51.76 o 
   3   7  12      235.50      192.39     85.09 o 
   4   7  12      741.74      953.98    118.67 o 
   5   7  12      181.26      272.95     68.07 o 
   6   7  12      163.99       90.46     75.58 o 
   7   7  12        3.80       22.02     39.65 o 
 -11   8  12      475.21      429.05    129.74 o 
 -10   8  12      316.80      306.08     76.91 o 
  -9   8  12      299.28      323.84     74.11 o 
  -8   8  12     2126.51     2412.20    204.87 o 
  -7   8  12       92.91       37.87     54.16 o 
  -6   8  12     1203.02     1010.37    122.34 o 
  -5   8  12       58.87      108.96     51.22 o 
  -4   8  12       98.72      101.09     53.56 o 
  -3   8  12       21.86      -26.48     32.82 o 
  -2   8  12      978.84     1025.82    121.38 o 
  -1   8  12     1928.62     2259.92    190.39 o 
   0   8  12        5.02       -4.29     59.44 o 
   1   8  12     3231.08     3635.39    282.42 o 
   2   8  12      705.04      674.03    108.92 o 
   3   8  12      240.38      191.32     58.08 o 
   4   8  12      122.17       22.40     49.18 o 
   5   8  12       29.57        7.24     81.16 o 
   6   8  12      182.08      303.54     96.55 o 
 -10   9  12      190.58      185.46     83.88 o 
  -9   9  12        3.60      -63.39     42.26 o 
  -8   9  12       26.42       25.54     48.43 o 
  -7   9  12       14.04       10.85     55.06 o 
  -6   9  12     1058.61     1017.50    126.80 o 
  -5   9  12       48.57      -28.38     42.12 o 
  -4   9  12      797.60      904.14    118.25 o 
  -3   9  12      627.79      543.22     91.72 o 
  -2   9  12        4.99       63.64     39.44 o 
  -1   9  12      131.19      123.08     50.87 o 
   0   9  12      164.52      130.06    141.81 o 
   1   9  12      387.59      362.87     72.90 o 
   2   9  12       12.70       77.28     82.82 o 
   3   9  12      565.64      580.87     91.85 o 
   4   9  12      307.98      266.29    128.69 o 
   5   9  12      118.81       67.18     74.22 o 
  -9  10  12        0.51      -65.03     45.52 o 
  -8  10  12        0.09        1.22     54.49 o 
  -7  10  12      177.59      155.85     65.61 o 
  -6  10  12        4.70      -49.74     48.73 o 
  -5  10  12       73.41       -4.30     63.21 o 
  -4  10  12       42.84       29.21     53.71 o 
  -3  10  12       34.22      -47.25     31.50 o 
  -2  10  12      332.29      308.94     75.44 o 
  -1  10  12        2.26      -38.99     36.33 o 
   0  10  12        2.41      -51.06     52.65 o 
   1  10  12       72.77      105.45     43.52 o 
   2  10  12      209.70      220.60     62.80 o 
   3  10  12        0.99       29.27     42.20 o 
  -7  11  12      367.55      318.36     86.60 o 
  -6  11  12        5.13      -29.00     78.30 o 
  -5  11  12       11.63       30.03    100.63 o 
  -4  11  12        3.00      -38.51     52.95 o 
  -3  11  12       50.67      113.84     49.71 o 
  -2  11  12      387.92      509.73     93.22 o 
  -1  11  12        1.20       27.56     44.92 o 
   0  11  12      727.46      823.20    117.45 o 
   1  11  12       10.15      -54.99     36.66 o 
 -14   1  13      177.22      213.99     64.25 o 
 -13   1  13        0.30      -34.31     97.76 o 
 -12   1  13       24.87       62.17     49.03 o 
 -11   1  13        8.88       43.50     42.17 o 
 -10   1  13      167.52      132.72     33.02 o 
  -9   1  13      146.32       88.40     36.93 o 
  -8   1  13      550.27      552.03     66.62 o 
  -7   1  13     1022.27     1036.90     86.00 o 
  -6   1  13      145.75      119.29     55.59 o 
  -5   1  13      252.07      205.95     40.16 o 
  -4   1  13       22.89       20.06     24.04 o 
  -3   1  13       34.28       42.90     30.92 o 
  -2   1  13      326.53      374.08     51.45 o 
  -1   1  13      544.44      562.37     61.08 o 
   0   1  13       23.60       21.03     27.71 o 
   1   1  13     1014.37      834.12     98.51 o 
   2   1  13      348.84      283.23     54.08 o 
   3   1  13      317.26      384.97    126.42 o 
   4   1  13        6.23       45.56     44.66 o 
   5   1  13      181.36      239.87     68.19 o 
   7   1  13      116.14      158.41     66.98 o 
   8   1  13      256.83      214.53     76.03 o 
 -14   2  13        7.43       84.24     48.76 o 
 -13   2  13      664.83      756.46    206.23 o 
 -12   2  13        1.65      -25.25     62.16 o 
 -11   2  13      792.21      830.37     85.58 o 
 -10   2  13        1.48       11.29     30.93 o 
  -9   2  13      760.58      784.15     79.13 o 
  -8   2  13       91.71       52.44     32.43 o 
  -7   2  13       69.79       62.04     29.98 o 
  -6   2  13     2085.71     2180.71    111.53 o 
  -5   2  13       78.20       85.08     30.93 o 
  -4   2  13     1910.32     2123.97    106.95 o 
  -3   2  13      775.78      802.83     95.14 o 
  -2   2  13      166.99      131.88     43.73 o 
  -1   2  13      234.28      175.38     50.38 o 
   0   2  13        2.19        9.05     39.68 o 
   1   2  13      623.24      809.73     92.42 o 
   2   2  13       73.75       98.99     37.56 o 
   3   2  13     1604.40     1753.62    126.55 o 
   4   2  13      717.65      796.39     91.61 o 
   5   2  13      391.06      348.54     65.48 o 
   7   2  13       38.22       49.18     50.39 o 
   8   2  13        6.62      -25.65     46.16 o 
 -14   3  13       28.21       64.54     62.91 o 
 -13   3  13       43.50       25.81     67.13 o 
 -12   3  13        0.25        6.60     39.65 o 
 -11   3  13      696.64      684.60     79.83 o 
 -10   3  13       45.75       17.65     33.15 o 
  -9   3  13      602.62      613.60     71.02 o 
  -8   3  13      685.26      747.87     77.51 o 
  -7   3  13       81.80       35.44     29.96 o 
  -6   3  13      728.99      801.22     99.83 o 
  -5   3  13        9.63       35.60     34.26 o 
  -4   3  13      327.44      264.54     68.94 o 
  -3   3  13       70.64      125.11     43.42 o 
  -2   3  13     1606.44     1653.09    130.88 o 
  -1   3  13      856.83      797.73    105.75 o 
   0   3  13      244.73      204.12     53.55 o 
   1   3  13     2530.15     2902.51    154.78 o 
   2   3  13      704.95      718.90     97.91 o 
   3   3  13      264.68      291.05     61.21 o 
   4   3  13      213.77      220.35     82.67 o 
   5   3  13      259.95      314.89     63.32 o 
   7   3  13      110.07       87.70     44.79 o 
 -13   4  13       13.63       56.99     53.12 o 
 -12   4  13        0.35      -63.50     56.42 o 
 -11   4  13       67.87       16.97     33.25 o 
 -10   4  13       10.15       -5.35     30.30 o 
  -9   4  13        0.82       -4.16     29.00 o 
  -8   4  13       19.09       15.28     40.57 o 
  -7   4  13      469.02      449.63     79.47 o 
  -6   4  13      232.38      115.87     46.76 o 
  -5   4  13      811.01      815.47    101.07 o 
  -4   4  13      824.12      762.24     98.10 o 
  -3   4  13       51.06      110.21     45.11 o 
  -2   4  13      244.58      201.79     61.70 o 
  -1   4  13      152.22      133.65     47.89 o 
   0   4  13      110.46      102.98     40.50 o 
   1   4  13        1.78       25.75     29.36 o 
   2   4  13      245.69      305.07     61.26 o 
   3   4  13      141.48       45.62     42.85 o 
   4   4  13        3.16       14.20     35.45 o 
   5   4  13       63.23       48.28     39.21 o 
   7   4  13       89.52       93.69     43.56 o 
 -13   5  13       31.22       61.51     50.51 o 
 -12   5  13      871.73     1113.07    187.98 o 
 -11   5  13        1.69       19.45     39.43 o 
 -10   5  13      148.34      144.50     52.75 o 
  -9   5  13       54.07       74.47     44.34 o 
  -8   5  13       81.65       63.27     38.33 o 
  -7   5  13       41.97      113.28     46.62 o 
  -6   5  13       23.27       -8.14     34.13 o 
  -5   5  13     2674.20     2891.75    168.21 o 
  -4   5  13      557.76      726.84    100.22 o 
  -3   5  13     1881.66     1896.47    148.12 o 
  -2   5  13      305.09      185.48     53.93 o 
  -1   5  13      223.54      165.12     51.22 o 
   0   5  13       34.60       18.15     32.30 o 
   1   5  13      412.18      475.77     88.10 o 
   2   5  13     1535.21     1872.23    153.88 o 
   3   5  13      393.50      372.86     69.26 o 
   4   5  13     1798.02     1923.14    151.22 o 
   5   5  13      716.82     1165.57    202.16 o 
   7   5  13      149.74      128.26     53.31 o 
 -12   6  13      120.46      120.39     92.33 o 
 -11   6  13       71.25      132.06     53.07 o 
 -10   6  13      691.65      766.00    107.08 o 
  -9   6  13      873.96     1068.25    122.38 o 
  -8   6  13       91.92       79.31     51.44 o 
  -7   6  13     1317.02     1430.52    251.79 o 
  -6   6  13      127.82       87.23     42.47 o 
  -5   6  13      538.01      469.11     82.89 o 
  -4   6  13       35.49      -49.09     32.72 o 
  -3   6  13      219.83      209.44     87.80 o 
  -2   6  13        7.68      -33.42     28.62 o 
  -1   6  13      988.73     1052.39    120.59 o 
   0   6  13     1098.33      985.63    128.38 o 
   1   6  13       79.65       94.44     41.03 o 
   2   6  13      984.97     1146.81    120.46 o 
   3   6  13       15.28       -5.16     33.25 o 
   4   6  13       25.30      -39.33     26.22 o 
   5   6  13       86.70      149.35     75.43 o 
   6   6  13       66.33       84.25     48.58 o 
 -11   7  13        3.03      -16.62     67.28 o 
 -10   7  13      235.21      222.98     65.83 o 
  -9   7  13        0.02      -15.66     39.53 o 
  -8   7  13      145.75      112.37    126.88 o 
  -7   7  13       23.16       38.75     44.37 o 
  -6   7  13        0.06      -26.54     34.65 o 
  -5   7  13      285.92      212.27     63.33 o 
  -4   7  13        5.85        7.28     65.47 o 
  -3   7  13      117.57      187.28     53.72 o 
  -2   7  13      413.59      389.63    117.67 o 
  -1   7  13       18.61       16.14     35.20 o 
   0   7  13       20.07       -8.80     34.03 o 
   1   7  13       37.74       56.36     35.52 o 
   2   7  13      181.47      172.89     73.47 o 
   3   7  13      122.69       31.49     33.42 o 
   4   7  13       82.92      117.74     46.61 o 
   5   7  13       25.54      -81.01     54.01 o 
 -10   8  13        7.59      -58.90     41.54 o 
  -9   8  13       34.13       36.13     49.71 o 
  -8   8  13        6.37      -56.04     39.61 o 
  -7   8  13       17.28      115.07     53.09 o 
  -6   8  13        3.47       35.42     49.03 o 
  -5   8  13        3.19       62.29     45.45 o 
  -4   8  13       38.65      -13.66     37.97 o 
  -3   8  13        0.94       43.44     39.76 o 
  -2   8  13      102.97       -2.80     36.21 o 
  -1   8  13      136.30       75.14     45.34 o 
   0   8  13       54.88       72.73     39.24 o 
   1   8  13        0.03       10.13     32.98 o 
   2   8  13      109.87      112.15     78.60 o 
   3   8  13       44.57       79.66     78.75 o 
   4   8  13       55.10      -12.65     43.15 o 
  -9   9  13       17.38       61.28    114.05 o 
  -8   9  13      661.50      626.08    106.77 o 
  -7   9  13      335.41      353.80    121.60 o 
  -6   9  13        1.52       41.58     47.35 o 
  -5   9  13      259.68      190.29     66.36 o 
  -4   9  13        2.85       32.29     46.90 o 
  -3   9  13      394.42      405.96    109.53 o 
  -2   9  13        9.81       -2.08     38.82 o 
  -1   9  13     1212.90     1086.05    126.65 o 
   0   9  13        0.07      -13.13     33.82 o 
   1   9  13      455.03      386.31     76.60 o 
   2   9  13      105.17      156.78     84.94 o 
   3   9  13       39.34       82.19     67.89 o 
  -8  10  13      421.04      401.72    145.58 o 
  -7  10  13      710.59      692.79    118.58 o 
  -6  10  13        6.30      -19.76     50.14 o 
  -5  10  13       90.18       42.17     53.02 o 
  -4  10  13        1.31      -21.90     45.93 o 
  -3  10  13        0.63        8.92     39.14 o 
  -2  10  13      478.95      555.48     98.07 o 
  -1  10  13      195.28      123.61     55.67 o 
   0  10  13      948.43      976.26    127.68 o 
   1  10  13        7.51      -13.14    103.34 o 
  -4  11  13      123.77      171.21     65.25 o 
  -3  11  13      325.50      341.11     82.46 o 
  -2  11  13      291.95      235.38     69.68 o 
 -13   0  14       25.74       67.59     56.72 o 
 -12   0  14      758.08      935.05    169.87 o 
 -11   0  14      140.69      143.98     49.51 o 
 -10   0  14      643.09      574.06    119.48 o 
  -9   0  14      122.47      114.83     56.27 o 
  -8   0  14       62.80      140.20     65.78 o 
  -7   0  14     2222.73     2121.07    146.96 o 
  -6   0  14      176.70      228.58     71.96 o 
  -5   0  14     1247.41     1229.86    125.82 o 
  -4   0  14     1119.56     1048.20    143.32 o 
  -3   0  14      277.19      446.25     97.46 o 
  -2   0  14     2157.02     2028.80    171.98 o 
  -1   0  14      851.67     1009.27    135.78 o 
   1   0  14      131.33      139.10     58.84 o 
   2   0  14     1563.41     1759.67    204.27 o 
   3   0  14        5.89       83.58     49.78 o 
   4   0  14      547.50      659.57    124.31 o 
   5   0  14      430.13      528.32    111.34 o 
 -13   1  14       29.51       16.00     44.25 o 
 -12   1  14       18.43      -13.48     38.80 o 
 -11   1  14       43.23       31.63     36.29 o 
 -10   1  14      131.35      133.59     36.20 o 
  -9   1  14       53.35       68.82     27.83 o 
  -8   1  14      988.02     1124.28     94.76 o 
  -7   1  14     1335.48     1227.82     96.19 o 
  -6   1  14      140.13      173.91     40.61 o 
  -5   1  14       38.01       38.31     27.65 o 
  -4   1  14      726.70      736.17     97.87 o 
  -3   1  14        7.89        8.62     25.00 o 
  -2   1  14       11.14       21.31     27.07 o 
  -1   1  14      376.85      508.92     78.27 o 
   0   1  14     2422.61     2747.34    153.58 o 
   1   1  14      672.96      786.11     95.93 o 
   2   1  14     1620.62     1665.83    198.54 o 
   3   1  14       57.75       90.82     53.71 o 
   4   1  14        5.80       12.67     45.86 o 
   5   1  14      157.05      156.92     48.34 o 
 -13   2  14       47.15      145.72     54.81 o 
 -12   2  14      232.20      263.40     90.22 o 
 -11   2  14       31.81       27.17     35.61 o 
 -10   2  14       56.55      -29.35     28.72 o 
  -9   2  14      379.79      319.83     53.05 o 
  -8   2  14        8.99      -24.37     24.79 o 
  -7   2  14      298.65      297.81     51.72 o 
  -6   2  14      117.91       89.75     36.52 o 
  -5   2  14       64.51       43.80     38.72 o 
  -4   2  14        0.93      -21.92     31.90 o 
  -3   2  14       64.52      116.19     43.65 o 
  -2   2  14      714.43      826.17     98.53 o 
  -1   2  14        0.85       34.50     32.10 o 
   0   2  14      833.15      964.67    106.82 o 
   1   2  14      370.50      263.30     96.10 o 
   2   2  14        1.19       46.61     32.90 o 
   3   2  14       15.89       11.01     36.66 o 
   4   2  14      226.54      222.75     57.99 o 
 -13   3  14       98.76      123.99     62.89 o 
 -12   3  14       45.47       43.88     45.67 o 
 -11   3  14      118.37      138.48     41.65 o 
 -10   3  14        0.47       14.73     32.23 o 
  -9   3  14       10.72       43.16     31.99 o 
  -8   3  14      461.78      497.62     84.89 o 
  -7   3  14       76.48       37.44     47.67 o 
  -6   3  14      880.15      769.17    102.08 o 
  -5   3  14       41.23       64.77     35.17 o 
  -4   3  14     1910.24     2051.07    151.44 o 
  -3   3  14       53.84       -0.49     82.37 o 
  -2   3  14     1230.18     1478.06    131.21 o 
  -1   3  14       27.40       -1.70     33.15 o 
   0   3  14       11.76       -6.45     45.71 o 
   1   3  14      382.45      417.15     72.75 o 
   2   3  14       28.76       38.55     32.07 o 
   3   3  14      542.27      557.20     80.61 o 
   4   3  14      266.12      307.16     95.19 o 
   5   3  14      212.21      148.15     79.35 o 
   6   3  14      210.01      274.87     96.85 o 
 -12   4  14       80.25      118.73     50.03 o 
 -11   4  14       39.75       27.22     40.86 o 
 -10   4  14       79.45       93.11     45.67 o 
  -9   4  14      165.06       64.34     41.61 o 
  -8   4  14      309.33      289.24     64.87 o 
  -7   4  14      315.03      328.82     72.57 o 
  -6   4  14      151.11      211.85     57.20 o 
  -5   4  14     1381.51     1640.87    143.79 o 
  -4   4  14       40.83       -7.15     41.94 o 
  -3   4  14     1853.48     1848.01    148.27 o 
  -2   4  14        3.13       48.07     37.31 o 
  -1   4  14      485.65      526.09     83.43 o 
   0   4  14        9.80       61.63     37.05 o 
   1   4  14      380.04      458.85     79.51 o 
   2   4  14      167.93      203.58     53.34 o 
   3   4  14      329.52      336.63     94.44 o 
   4   4  14      308.18      379.69     67.56 o 
   5   4  14      103.87       35.91     69.10 o 
   6   4  14       64.64       77.54     77.85 o 
 -12   5  14       14.81      -79.66     53.10 o 
 -11   5  14        6.38       29.34     41.92 o 
 -10   5  14       46.13      112.52     50.42 o 
  -9   5  14      389.32      287.52     68.89 o 
  -8   5  14       59.75       41.79     42.87 o 
  -7   5  14      426.36      330.38     71.03 o 
  -6   5  14        3.05        9.28     35.51 o 
  -5   5  14        7.00       87.76     44.80 o 
  -4   5  14      191.62      153.70     57.18 o 
  -3   5  14       30.53       37.88     35.85 o 
  -2   5  14      954.43     1057.93    243.19 o 
  -1   5  14      136.44      188.44     54.60 o 
   0   5  14      773.18      705.90    181.49 o 
   1   5  14       21.12       -1.13     30.52 o 
   2   5  14      243.30      216.51     54.73 o 
   3   5  14       28.97      110.62     41.60 o 
   4   5  14        2.12       65.33     38.14 o 
   5   5  14      110.50      230.82     89.01 o 
 -11   6  14       30.46       65.50     44.98 o 
 -10   6  14       56.85      100.28     45.94 o 
  -9   6  14       98.39       71.38     48.09 o 
  -8   6  14        7.76        8.33     38.70 o 
  -7   6  14       44.83       64.49     45.86 o 
  -6   6  14      924.76     1063.08    125.18 o 
  -5   6  14       48.12       35.72     73.62 o 
  -4   6  14      159.42      158.84     56.58 o 
  -3   6  14       41.14       24.27     62.16 o 
  -2   6  14      298.14      155.96    100.93 o 
  -1   6  14       42.00        5.43     36.27 o 
   0   6  14       33.31      -46.77     31.18 o 
   1   6  14      298.29      370.77     72.05 o 
   2   6  14      227.78      153.54     47.72 o 
   3   6  14      304.78      307.79     64.42 o 
   4   6  14      125.14       36.42     38.81 o 
   5   6  14        0.29      -19.91     60.65 o 
 -10   7  14        9.93       59.21     57.22 o 
  -9   7  14       52.21       46.68     64.12 o 
  -8   7  14       79.09      103.10     53.01 o 
  -7   7  14       89.86      100.69     71.51 o 
  -6   7  14      246.88      212.28     62.41 o 
  -5   7  14      239.33      284.45     72.64 o 
  -4   7  14     2537.01     2911.76    188.61 o 
  -3   7  14        0.55        2.06     34.65 o 
  -2   7  14     1089.59     1004.85    121.12 o 
  -1   7  14      277.95      422.57     81.81 o 
   0   7  14        2.95      -19.20     60.19 o 
   1   7  14        1.23      -40.91     32.94 o 
   2   7  14        0.12        9.84     37.26 o 
   3   7  14      227.23      246.28     94.14 o 
   4   7  14       74.86      -32.67     51.60 o 
  -9   8  14      627.54      756.56    259.94 o 
  -8   8  14      372.96      365.00     87.46 o 
  -7   8  14      211.17      264.66     75.61 o 
  -6   8  14      398.45      514.11     95.85 o 
  -5   8  14        5.94      -33.67     38.09 o 
  -4   8  14       35.68       43.03     42.19 o 
  -3   8  14      119.52       49.44     40.00 o 
  -2   8  14      122.91      179.48     59.56 o 
  -1   8  14      905.82     1173.49    133.99 o 
   0   8  14      191.35      159.41     57.74 o 
   1   8  14      575.25      603.77    257.98 o 
   2   8  14        1.40       71.54     69.70 o 
  -7   9  14       51.27       30.45     49.45 o 
  -6   9  14       34.19       -8.84     53.34 o 
  -5   9  14       85.76       80.74     51.34 o 
  -4   9  14      538.14      669.19    106.24 o 
  -3   9  14       35.39       56.32     37.28 o 
  -2   9  14      392.11      308.92     77.97 o 
  -1   9  14      120.33      106.52     50.04 o 
   0   9  14       30.33      -19.53     60.95 o 
   1   9  14        6.76       60.31     43.47 o 
  -4  10  14       14.53      -28.02     43.30 o 
  -3  10  14      183.31      202.36     64.02 o 
 -12   1  15       11.52      -64.35     62.91 o 
 -11   1  15       14.17       46.36     29.29 o 
 -10   1  15        4.92      -14.94     23.78 o 
  -9   1  15      723.64      716.52     68.52 o 
  -8   1  15       29.23        1.96     24.42 o 
  -7   1  15      857.73      790.77     82.86 o 
  -6   1  15      633.80      744.05     79.90 o 
  -5   1  15       26.90       60.85     37.89 o 
  -4   1  15      397.03      358.68     69.74 o 
  -3   1  15        1.08       -7.66     32.89 o 
  -2   1  15      202.83      242.14     55.13 o 
  -1   1  15      119.19      197.55     76.94 o 
   0   1  15      992.68     1094.96    176.51 o 
   1   1  15      677.86      684.01    141.51 o 
   2   1  15       81.71       98.06     50.99 o 
   3   1  15      434.58      433.58    106.51 o 
   4   1  15       23.71       25.58    109.07 o 
 -12   2  15       94.40      165.32     59.23 o 
 -11   2  15      402.41      478.20     56.90 o 
 -10   2  15       62.80       69.67     38.26 o 
  -9   2  15       71.85       93.86     39.64 o 
  -8   2  15      268.07      232.75     51.13 o 
  -7   2  15        8.14       46.86     36.94 o 
  -6   2  15     1331.05     1294.58    129.14 o 
  -5   2  15       21.58       60.01     46.92 o 
  -4   2  15     1594.21     1620.52    140.62 o 
  -3   2  15       13.05       -9.35     32.51 o 
  -2   2  15      663.91      809.18    127.63 o 
  -1   2  15       50.49      -10.76     34.82 o 
   0   2  15       21.92       50.27     34.00 o 
   1   2  15        1.34       13.48     34.02 o 
   2   2  15        0.46      -11.20     31.27 o 
   3   2  15      320.74      187.07     77.85 o 
   4   2  15       77.05       92.03     57.93 o 
 -12   3  15        8.94      -32.75     39.00 o 
 -11   3  15       38.41       19.25     45.82 o 
 -10   3  15       22.42       49.65     55.22 o 
  -9   3  15      179.97      143.12     51.93 o 
  -8   3  15      149.14      178.61     70.15 o 
  -7   3  15      401.29      557.18     89.91 o 
  -6   3  15      781.38      807.59    106.21 o 
  -5   3  15       97.68       71.22     90.82 o 
  -4   3  15       62.48       86.69     45.37 o 
  -3   3  15       16.72       -9.98     64.27 o 
  -2   3  15      700.11      589.77     88.55 o 
  -1   3  15       11.70       37.18     46.92 o 
   0   3  15      227.16      251.33     61.39 o 
   1   3  15      514.10      765.23    101.11 o 
   2   3  15       40.17       55.66     40.40 o 
   3   3  15      299.69      219.92     54.86 o 
   4   3  15       12.56       43.74     64.27 o 
 -11   4  15      274.16      136.13     55.57 o 
 -10   4  15      195.88      151.15     55.35 o 
  -9   4  15       60.53       11.04     41.48 o 
  -8   4  15      696.26      776.40    170.48 o 
  -7   4  15      608.96      633.28     98.16 o 
  -6   4  15       38.55       84.89     45.36 o 
  -5   4  15     1711.53     1734.12    178.17 o 
  -4   4  15      460.97      450.13     83.68 o 
  -3   4  15      150.94      142.67    119.94 o 
  -2   4  15      129.30      108.27     47.38 o 
  -1   4  15      670.56      712.91    100.76 o 
   0   4  15      638.52      490.26     80.50 o 
   1   4  15       85.32       40.48     43.90 o 
   2   4  15      883.11      877.70    107.99 o 
   3   4  15      352.58      323.28     67.72 o 
   4   4  15       34.95      129.55     56.27 o 
 -11   5  15       40.96       93.15     49.70 o 
 -10   5  15      102.90       80.39     50.11 o 
  -9   5  15       22.72       93.56     51.07 o 
  -8   5  15       14.28      -26.80     35.61 o 
  -7   5  15        0.59       -7.31     39.48 o 
  -6   5  15       73.44      131.42     50.11 o 
  -5   5  15      649.15      583.48    109.53 o 
  -4   5  15       70.31       46.17     44.03 o 
  -3   5  15     1454.96     1481.81    322.24 o 
  -2   5  15      200.37      199.72     56.92 o 
  -1   5  15      128.24      133.62     42.39 o 
   0   5  15      421.36      320.85     69.37 o 
   1   5  15      176.99      127.37     49.50 o 
   2   5  15       25.64       17.72     38.17 o 
   3   5  15       88.90      127.65     49.27 o 
 -10   6  15      136.22      110.97     56.45 o 
  -9   6  15       10.24      -56.31     37.54 o 
  -8   6  15      470.22      340.72     75.84 o 
  -7   6  15      207.44      142.76     62.61 o 
  -6   6  15      405.98      470.56     89.05 o 
  -5   6  15      184.91      160.42     61.10 o 
  -4   6  15      179.68      189.03     67.74 o 
  -3   6  15       57.94       54.81     73.92 o 
  -2   6  15      369.46      358.34     76.45 o 
  -1   6  15       33.17       53.51     44.83 o 
   0   6  15      239.28      246.38     61.98 o 
   1   6  15       31.47       44.19     30.95 o 
   2   6  15       14.57        2.54     35.60 o 
   3   6  15       16.37       19.62     38.92 o 
  -9   7  15       12.97      -62.96     41.97 o 
  -8   7  15        3.82      -57.07     38.05 o 
  -7   7  15        2.34      -40.08     77.85 o 
  -6   7  15      121.36      118.28     53.19 o 
  -5   7  15       28.27       65.40     49.33 o 
  -4   7  15        7.07       94.30     54.16 o 
  -3   7  15     1088.82     1003.49    122.78 o 
  -2   7  15       85.08      104.80     46.30 o 
  -1   7  15      434.25      436.84     80.25 o 
   0   7  15      121.10      114.02     50.32 o 
   1   7  15       91.38      100.26     43.46 o 
   2   7  15       38.72       63.44     37.45 o 
  -7   8  15        4.56       19.84     51.17 o 
  -6   8  15       63.81      -21.11     44.34 o 
  -5   8  15       38.39       32.36     45.84 o 
  -4   8  15      200.92      260.41     71.13 o 
  -3   8  15       21.05       59.36     39.82 o 
  -2   8  15       26.21       52.00     48.28 o 
  -1   8  15       81.12      121.42     56.42 o 
   0   8  15        7.75      -37.98     35.75 o 
 -11   0  16       66.50       36.31     62.00 o 
 -10   0  16     1052.84     1061.28    125.34 o 
  -9   0  16       98.32      110.58     49.81 o 
  -8   0  16       18.92      -14.20     40.36 o 
  -7   0  16       20.32        9.77     41.90 o 
  -6   0  16      265.50      333.64     69.54 o 
  -5   0  16      647.42      618.83     92.29 o 
  -4   0  16      170.50      162.63     84.18 o 
  -3   0  16      901.02     1197.85    192.20 o 
  -2   0  16       16.51      106.51     48.88 o 
  -1   0  16      922.79      869.57    162.63 o 
   0   0  16      194.50      274.57     95.04 o 
   1   0  16      132.64      146.04     64.57 o 
   2   0  16       25.00      -31.08     44.66 o 
   3   0  16        9.31       -2.41     50.09 o 
 -11   1  16        0.15       29.26     29.70 o 
 -10   1  16      141.47      121.31     36.98 o 
  -9   1  16        0.07       53.75     30.75 o 
  -8   1  16      637.84      789.39     76.29 o 
  -7   1  16      509.27      520.07     71.87 o 
  -6   1  16      371.88      349.76     74.49 o 
  -5   1  16      703.41      792.88    108.52 o 
  -4   1  16       25.52       42.33     42.26 o 
  -3   1  16        1.25        6.65     35.90 o 
  -2   1  16      503.30      638.15    148.45 o 
  -1   1  16      130.35      180.73     77.24 o 
   0   1  16       67.18      131.55     79.66 o 
   1   1  16      206.09      108.92     59.44 o 
   2   1  16      959.71      843.64    164.89 o 
   3   1  16      130.48       28.44     72.26 o 
 -11   2  16        6.58        2.41     29.58 o 
 -10   2  16      165.81      263.47     50.01 o 
  -9   2  16      198.74      219.93    113.90 o 
  -8   2  16        0.29       55.68     43.90 o 
  -7   2  16      116.10       95.00     55.37 o 
  -6   2  16      345.60      488.01    134.27 o 
  -5   2  16      213.02      245.01     65.67 o 
  -4   2  16      273.16      375.12     76.06 o 
  -3   2  16      287.93      309.12     70.15 o 
  -2   2  16      292.92      414.69     80.85 o 
  -1   2  16       56.13       66.02     39.53 o 
   0   2  16     1393.67     1643.53    142.10 o 
   1   2  16       39.79       52.80     49.18 o 
   2   2  16        4.07       26.85     54.31 o 
   3   2  16      120.86      109.22     50.69 o 
 -10   3  16       21.26      -27.78     38.38 o 
  -9   3  16      136.70      216.40     62.07 o 
  -8   3  16       26.32        7.36     42.03 o 
  -7   3  16       24.66       59.14     47.36 o 
  -6   3  16       76.85       87.50     75.43 o 
  -5   3  16       53.25       55.77     46.83 o 
  -4   3  16       35.87       45.52     42.34 o 
  -3   3  16      111.45      158.10     46.78 o 
  -2   3  16      260.56      314.70    111.79 o 
  -1   3  16      367.71      338.70     73.29 o 
   0   3  16      178.37      193.34     52.41 o 
   1   3  16      223.81      185.05     55.69 o 
   2   3  16        2.87        6.00     46.47 o 
   3   3  16        9.65      -50.09     44.05 o 
 -10   4  16       40.12       19.85     43.42 o 
  -9   4  16        8.88       17.39     59.74 o 
  -8   4  16       78.97       10.99     49.18 o 
  -7   4  16      336.95      491.97     90.89 o 
  -6   4  16        7.13       -8.65     43.23 o 
  -5   4  16      766.96      957.68    124.45 o 
  -4   4  16       68.90       78.64     54.07 o 
  -3   4  16      167.15      164.81     54.77 o 
  -2   4  16       76.28       67.72     42.30 o 
  -1   4  16      412.93      417.75    178.32 o 
   0   4  16       55.70       46.57     35.60 o 
   1   4  16      435.59      431.05     77.44 o 
   2   4  16      186.35      151.33     49.01 o 
  -9   5  16        1.30        9.35     42.75 o 
  -8   5  16       20.55      -22.63     41.34 o 
  -7   5  16       16.43       41.41     41.93 o 
  -6   5  16      411.28      291.95     72.40 o 
  -5   5  16        0.20       31.59     46.01 o 
  -4   5  16      261.72      478.05     99.57 o 
  -3   5  16        2.04      152.51     43.73 o 
  -2   5  16      172.38      111.33     46.84 o 
  -1   5  16        6.47       10.01     34.92 o 
   0   5  16      335.44      303.75     64.52 o 
   1   5  16       95.39       89.00     43.49 o 
  -8   6  16       26.77       19.96     42.25 o 
  -7   6  16      288.25      266.08     66.81 o 
  -6   6  16       96.96       47.72     48.32 o 
  -5   6  16        2.69      -30.15     42.39 o 
  -4   6  16        0.84        3.08     39.56 o 
  -3   6  16       23.40       11.83     51.14 o 
  -2   6  16      149.01       54.72     47.37 o 
  -1   6  16        7.09      -13.36    100.78 o 
   0   6  16      181.81       99.64     47.11 o 
  -6   7  16       18.54      111.21     52.87 o 
  -5   7  16      186.66      170.70     81.47 o 
  -4   7  16      388.59      393.45     86.72 o 
  -3   7  16        1.86        7.94     58.69 o 
  -2   7  16      540.94      586.33     97.51 o 
  -9   1  17      346.10      501.35     88.00 o 
  -8   1  17        1.58        0.26     37.03 o 
  -7   1  17      111.77       74.08     37.50 o 
  -6   1  17       64.12      -16.76     32.27 o 
  -5   1  17       58.33       44.72     63.00 o 
  -4   1  17        5.79      -58.59     64.27 o 
  -3   1  17      210.15      326.17    100.78 o 
  -2   1  17      158.57      242.98     64.14 o 
  -1   1  17       66.01       78.95     47.22 o 
   0   1  17      299.74      302.46     96.10 o 
   1   1  17       65.53      124.36     42.41 o 
  -9   2  17      180.02      171.02     50.65 o 
  -8   2  17        6.56       13.77     42.31 o 
  -7   2  17        1.87      -34.33     38.38 o 
  -6   2  17        4.78       43.07     44.62 o 
  -5   2  17      327.61      386.19     80.42 o 
  -4   2  17      329.64      407.76     81.03 o 
  -3   2  17      465.78      611.52     95.47 o 
  -2   2  17      951.66     1113.67    186.77 o 
  -1   2  17      101.84       48.28     57.33 o 
   0   2  17      335.68      429.96    108.92 o 
  -8   3  17        0.84        7.71     48.32 o 
  -7   3  17      700.08      739.80    166.25 o 
  -6   3  17       28.08       45.74     64.72 o 
  -5   3  17      331.68      280.53     74.83 o 
  -4   3  17       62.97      -27.77     58.38 o 
  -3   3  17        2.76        8.62     38.47 o 
  -2   3  17        0.15       -7.69     32.82 o 
  -1   3  17       97.94      221.60     58.07 o 
   0   3  17      231.09      326.45     68.64 o 
  -7   4  17       22.65       -6.33     61.40 o 
  -6   4  17       75.55       77.37     50.02 o 
  -5   4  17      225.75      266.53     68.16 o 
  -4   4  17       17.83       91.17     50.09 o 
  -3   4  17        0.23      -25.66     32.98 o 
  -2   4  17       16.15       66.32     40.82 o 
  -1   4  17      264.30      250.75     75.13 o 
  -5   5  17       73.43       71.57     49.58 o 
  -4   5  17      211.96      247.22    101.68 o 
  -3   5  17      345.06      423.78     79.26 o 
  -4   0  18      585.11      585.35    149.96 o 
                                                 
